# Supplementary material for: The infection staging and profile of genotypic distribution and drug resistance mutation among the human immunodeficiency virus-1 infected blood donors from five Chinese blood centers, 2012–2014
Source: PLoS One. 2017 Jun 16;12(6):e0179328. doi: 10.1371/journal.pone.0179328 (PMC5473534; doi:10.1371/journal.pone.0179328)
Supplement: S2 Text — (TXT) [file pone.0179328.s003.txt]

>CQ12005015
CCTCAAATCACTCTTTGGCAACGACCCCTTGTCACAATAAAGATAGGGGGGCAATTAAAG
GAAGCTCTATTAGATACAGGAGCAGATGATACAGTATTAGAAGACATGAATTTGCCAGGG
AAATGGAAACCAAAAATGATAGGGGGAATTGGAGGTTTTATCAAAGTAAGACAGTATGAA
CAGATACCCATAGAAATCTGTGGACATAAGGCTATAGGTACAGTATTAGTAGGACCTACA
CCTGTCAACATAATTGGAAGAAATCTGTTGACTCAGCTTGGTTGCACTTTAAATTTTCCA
ATCAGTCCTATTGAAACTGTACCAGTAAAACTAAAGCCAGGAATGGATGGCCCAAAGGTT
AAACAATGGCCATTGACAAAAGAGAAAATAGAAGCGTTAACAGCAATTTGTAATGAAATG
GAAAAGGAAGGAAAAATTACAAAAATTGGGCCTGAAAATCCATACAACACTCCAATATTT
GCCATAAAAAAGAAAGACAGTACTAAGTGGAGAAAATTAGTAGATTTCAGGGAACTCAAT
AAGAGAACTCAGGATTTTTGGGAAGTTCAATTAGGAATACCACACCCAGCAGGATTAAAA
AAGAAAAAATCAGTGACAGTGCTGGATGTGGGGGATGCATATTTTTCAGTTCCTTTATAT
GAAGATTTCAGGAAATATACTGCCTTCACCATACCTAGTATAAACAATGAAACACCAGGG
ATTAGGTATCAGTACAATGTACTTCCACAGGGATGGAAAGGATCACCAGCAATATTTCAA
AGTAGCATGACAAAAATCTTAGAGCCTTTTAGAAAACAAAATCCAGACATAGTCATCTAT
CAATACATGGATGATTTGTATGTAGGATCTGACTTCGAGATAGGGCAGCATAGAACAAAA
ATAGAGGAACTGAGACAACATTTGTTGAGGTGGGGATTTACCACACCAGACAAGAAACAT
CAGAAAGAACCTCCATTTCTTTGGATGGGGTATGAACTCCATCCTGACAAATGGACAGTA
CA
>CQ12105083
CCTCAAATCACTCTTTGGCAACGACCCCTTGTCACAATAAAGATAGGGGGACAATTAAAG
GAAGCTCTATTAGATACAGGAGCAGATGATACAGTATTAGAAGACATGAATTTGCCAGGG
AAATGGAAACCAAAAATGATAGGGGGAATTGGAGGTTTTATCAAAGTAAGACAGTATGAA
CAGATACCCATAGAAATCTGTGGACATAAAGCTATAGGTACAGTATTAGTAGGACCTACA
CCTGTCAACATAATTGGAAGGAATCTGTTGACTCAGCTTGGTTGTACTTTAAATTTTCCA
ATCAGTCCTATTGAAACTGTACCAGTAAAATTAAAGCCAGGAATGGATGGCCCAAAGGTT
AAACAATGGCCATTGACAAAAGAGAAAATAGAAGCATTAACAGCAATTTGTGAGGAAATG
GAAAAAGAAGGAAAGATTACAAAAATTGGGCCTGAAAATCCATACAACACTCCAATATTT
GCTATAAAAAAGAAAGACAGTACTAAGTGGAGAAAATTAGTAGATTTCAGGGAACTCAAT
AAAAGAACTCAAGACTTTTGGGAAGTTCAATTAGGAATACCACACCCAGCAGGATTAAAA
AAGAAAAAATCAGTGACAGTGCTGGATGTGGGGGATGCATATTTTTCAGTTCCTTTAGAT
AAAGACTTCAGGAAATATACTGCATTCACCATACCTAGTATAAACAATGAAACACCAGGG
ATTAGGTATCAGTACAATGTACTTCCACAGGGATGGAAAGGGTCACCAGCAATATTTCAA
AGTAGCATGACAAAAATCTTAGAGCCTTTTAGAAAACAAAATCCAGACATAGTCATCTAT
CAATACATGGATGATTTGTATGTAGGATCTGACTTAGAGATAGGGCAGCATAGAACAAAA
ATAGAGGAACTGAGACATCATTTGTTGAGGTGGGGATTTACCACACCAGACAAGAAACAT
CAGAAAGAACCTCCATTTCTTTGGATGGGGTATGAACTCCATCCTGACAAATGGACAGTA
CA
>CQ12105084
CCTCAAATCACTCTTTGGCAACGACCCCTTGTCACAGTAAAAATAGGAGGACAGCTAAAA
AGAGCTCTATTAGATACAGGAGCAGATGATACAGTATTAGAAGATATAAACTTACCAGGA
AAATGGAAACCAAAAATGATAGGGGGAATTGGAGGTTTTATCAAGGTAAAGCAATATGAT
CAGATACTTATAGAAATTTGTGGAAAAAAGGCTATAGGTACAGTATTAGTAGGACCTACA
CCTATCAACATAATTGGACGAAATATGTTGACTCAGATTGGTTGTACTTTAAATTTCCCA
ATTAGTCCTATTGACACTGTACCAGTAACATTAAAGCCAGGAATGGATGGACCAAGGGTT
AAACAGTGGCCATTGACAGAAGAAAAAATAAAAGCATTAACAGAAATTTGTAAAGAGATG
GAAGAGGAAGGAAAAATCTCAAAAATTGGGCCTGAAAATCCATATAATACTCCAGTATTT
GCTATAAAGAAAAAGGACAGCACCAAATGGAGGAAATTAGTAGATTTCAGAGAGCTCAAT
AAAAGAACTCAGGACTTTTGGGAAGTTCAATTAGGAATACCACATCCAGCAGGATTAAAA
AAGAAAAAATCAGTGACAGTACTAGATGTGGGAGATGCATATTTTTCAGTTCCTTTAGAT
GAAAGCTTTAGAAAATATACTGCATTCACCATACCTAGTATAAACAATGAGACACCAGGA
ATCAGATATCAGTACAATGTGCTACCACAGGGATGGAAAGGATCTCCGGCAATATTCCAG
GGTAGCATGACAAAAATCTTAGAGCCCTTTAGAAGAAAAAATCCAGAGATGGTTATCTAT
CAATACATGGATGACTTGTATGTAGGATCTGATTTAGAAATAGGGCAGCACAGAACAAAA
ATAGAGGAGCTAAGAGCTCATCTATTGAGCTGGGGATTTACTACACCAGACAAAAAGCAT
CAGAAGGAACCTCCATTTCTTTGGATGGGATATGAACTCCATCCAGACAGATGGACAGTC
CA
>cq13000944
CCTCAGATCACTCTTTGGCAACGACCCCTTGTCACAATAAAGATAGGGGGGCAATTAAAG
GAAGCTCTATTAGATACAGGAGCAGATGATACAGTATTAGAAGACATGAATTTGCCAGGG
AAATGGAAACCAAAAATGATAGGGGGAATTGGAGGTTTTATCAAAGTAAGACAGTATGAT
CAGATACCCATAGAAATTTGTGGACATAAAACTATAGGTACAGTATTAATAGGACCTACA
CCTGTCAACATAATTGGAAGAAATCTGTTGACTCAGCTTGGCTGCACTTTAAATTTTCCC
ATTAGTCCTATTGAAACTGTACCAGTAAAATTAAAGCCAGGCATGGATGGCCCAAAAGTT
AAACAATGGCCATTGACAGAAGAAAAAATAAAAGCATTAGTAGAAATTTGTACAGAAATG
GAAAAGGAAGGAAAAATTTCAAAAATTGGGCCTGAAAATCCATACAATACTCCAGTATTT
GCCATAAAGAAAAAAGACAGTACTAAATGGAGAAAATTAGTAGATTTCAGAGAACTTAAT
AAGAGAACTCAAGATTTCTGGGAGGTGCAATTAGGAATACCACATCCCGCAGGGTTAAAA
AAGAAAAAATCAATAACAGTACTGGATGTGGGGGATGCATATTTCTCAATTCCTTTAGAT
GAAGACTTCAGGAAGTATACTGCATTTACCATACCTAGTATAAACAATGAGACACCAGGG
ATTAGGTATCAGTACAATGTGCTTCCACAGGGATGGAAAGGATCACCAGCAATATTCCAA
AGTAGCATGACAAAAATCTTAGAGCCTTTTAGAAAACAAAATCCAGACATAGCAATCTAT
CAATACATGGATGATTTGTATGTAGGGTCTGACTTAGAAATAGGACAACATAGAATAAAA
ATAGAGGAACTGAGACACCATCTGTTGAGGTGGGGATTAACCACACCAGACAAAAAACAT
CAGAAAGAACCTCCATTCCTTTGGATGGGTTATGAACTCCATCCTGATAAATGGACAGTA
CA
>CQ13000958
CCTCAAATCACTCTTTGGCAACGACCCCTTGTCACAATAAAGATAGGGGGGCAATTAAAG
GAAGCTCTATTAGATACAGGAGCAGATGATACAGTATTAGAAGACATGGATTTGCCAGGG
AAATGGAAACCAAAAATGATAGGGGGAATTGGAGGTTTTATCAAAGTAAGACAGTATGAA
CAGATACCCATAGAAATCTGTGGACATAAAGCTATAGGTACAGTATTAGTAGGACCTACA
CCTGTCAACATAATTGGAAGAAATCTGTTGACTCAGCTTGGTTGTACTTTAAATTTTCCA
ATCAGTCCTATTGAAACTGTACCAGTAAAACTAAAGCCAGGAATGGATGGCCCAAAGGTT
AAACAATGGCCATTGACAAAAGAGAAAATAGAAGCATTAACAGCAATTTGTGATGAAATG
GAAAAGGAAGGAAAAATTACAAAAATTGGGCCTGAAAATCCATACAACACTCCAATATTT
GCCATAAAAAAGAAAGACAGTACTAAGTGGAGAAAATTAGTAGATTTCAGGGAACTCAAT
AAAAGAACTCAAGATTTTTGGGAAGTTCAATTAGGAATACCACACCCAGCAGGATTAAAA
AAGAAAAAATCAGTGACAGTACTGGATGTGGGGGATGCATATTTTTCAGTTCCTTTATAT
GAAGACTTCAGGAAATATACTGCATTTACCATACCTAGTATAAACAATGAAACACCAGGG
ATTAGGTATCAGTACAATGTACTTCCACAGGGATGGAAAGGATCACCAGCAATATTTCAA
AGTAGCATGACAAAAATCTTAGAGCCTTTTAGAAAACAAAATCCAGACATAGTCATCTAT
CAATACATGGATGATTTGTATGTAGGATCTGACTTAGAGATAGGGCAGCATAGAACAAAA
ATAGAGGAACTGAGACAACATTTGCTGAGGTGGGGATTTACCACACCAGACAAGAAACAT
CAGAAAGAACCTCCATTTCTTTGGATGGGATATGAACTCCATCCTGACAAATGGACAGTA
CA
>CQ13001115
CCTCAAATCACTCTTTGGCAGCGACCCCTTGTCTCAATAAAAAAAGGGGGGCAGATAAAA
GAAGCTCTATTAGATACAGGAGCAGATGATACAGTATTAGAAGACATGAATTTGCCAGGA
AAATGGAAACCAAAAATGATAGGAGGAATTGGAGGTTTTATCAAAGTAAGACAATATGAG
CAGATACCTATAGAAATCTGTGGAAAAAAAGCTATAGGTACAGTATTAGTAGGACCTACA
CCTGTCAACATAATCGGAAGAAATATGTTGACTCAGCTTGGATGCACACTAAATTTTCCA
ATCAGTCCCATTGAAACTGTACCAGTAAAATTAAAGCCAGGAATGGATGGCCCAAAGGTT
AAACAATGGCCATTGACAGAAGAGAAAATAGAAGCATTAACAGCAATTTGTGATGAAATG
GAAAAGGAAGGAAAAATTACAAAAATTGGGCCTGACAATCCATATAACACTCCAATATTT
GCCATAAAAAAGAAAGATAGTACAAAGTGGAGAAAATTAGTAGATTTCAGAGAGCTCAAT
AAAAGAACTCAAGATTTTTGGGAAGTTCAATTAGGAATACCACACCCAGCAGGGTTAAAA
AAGAAAAAATCAGTAACAGTTCTAGATGTGGGGGATGCATATTTTTCAGTTCCTTTAGAT
GAAGAATTCAGGAAGTATACTGCATTTACCATACCCAGTGTAAACAATGAGACACCAGGG
ATTAGATATCAGTACAATGTGCTTCCACAGGGATGGAAAGGATCACCAGCAATATTTCAA
AGTAGCATGACAAAAATCTTAGAGCCTTTTAGAAAACAAAACCCAGACATAGTTATCTAT
CAATACATGGATGATTTGTATGTAGGATCTGACTTAGAAATAGGGCAGCATAGAACAAAA
ATAGAGGAACTGAGAGAACATTTGTTGAAGTGGGGATTTACCACACCAGACAAGAAACAT
CAGAAAGAACCTCCATTTCTTTGGATGGGGTATGAACTCCATCCTGACAAATGGACAGTA
CA
>CQ13002557
CTTCAAATCACTCTTTGGCAACGACCCCTTGTTACCATAAAGATAGGGGGGCAGTTAAAG
GAAGCTCTATTAGATACAGGAGCAGATGATACAGTATTAGAAGACATGAATTTGCCAGGG
AAATGGAAACCAAAAATGATAGGGGGAATTGGAGGTTTTATCAAAGTAAGACAGTATGAA
CAGGTACCCATAGAAATCTGTGGGCATAAAGCTATAGGTACAGTGTTAATAGGACCTACA
CCTGTCAACATAATTGGAAGAAATCTGTTGACTCAACTTGGTTGTACTTTAAATTTTCCA
ATCAGTCCTATTGAAACTGTACCAGTAAAATTAAAGCCAGGAATGGATGGCCCAAAGGTT
AAACAATGGCCATTGACAAAAGAGAAAATAGATGCATTAACAGCAATTTGTGATGAAATG
GAAAAGGAAGGAAAAATTACAAAAATTGGGCCTGAAAATCCATACAACACTCCAATATTT
GCCATAAAAAAGAAAGACAGTACTAAGTGGAGAAAATTAGTAGACTTCAGGGAACTCAAT
AAAAGAACTCAAGATTTTTGGGAAGTTCAATTAGGAATCCCACACCCAGCAGGATTAAAA
AGGAAAAGATCAGTGACAGTGCTGGATGTGGGGGATGCATATTTTTCAGTTCCTTTAGAT
AAAGACTTCAGGAAATATACTGCATTCACCATACCTAGTATAAACAATGAAACACCAGGG
ATTAGGTATCAGTACAATGTACTTCCACAGGGATGGAAAGGATCACCAGCAATATTTCAA
AGTAGCATGACAAAAATCTTAGAGCCTTTTAGAAAACAAAATCCAGACATAGTCATCTAT
CAATACATGGATGATTTGTATGTAGGATCTGACTTAGAAATAGGGCAGCATAGAACAAAA
ATAGAGGAACTGAGACAACATTTGTTGAGGTGGGGATTTACCACACCAGACAAGAAACAT
CAGAAAGAACCTCCATTTCTTTGGATGGGGTATGAACTCCATCCTGACAAATGGACAGTA
CA
>CQ13002422
CCTCAAATCACTCTTTGGCAACGACCCCTTGTTACCATAAAGATAGGGGGGCAATTAAAG
GAAGCTCTATTAGATACAGGAGCAGATGATACAGTATTAGAAGACATGAATTTGCCAGGG
AAATGGAAACCAAGAATGATAGGGGGAATTGGAGGTTTTATCAAAGTAAGACAGTATGAA
CAGATACCCATAGAAATCTGTGGACATAAAGCTATAGGTACAGTATTAATAGGACCTACA
CCTGTCAACATAATTGGAAGAAATCTGTTGACTCAGCTTGGTTGTACTTTAAATTTTCCA
ATCAGTCCTATTGAAACTGTACCAGTAAAACTAAAGCCAGGAATGGATGGCCCAAAGGTT
AAACAATGGCCATTGACAAAAGAAAAAATAGAAGCATTAACAGCAATTTGTGATGAAATG
GAAAAGGAAGGAAAAATTACAAAAATTGGGCCTGAAAATCCATACAACACTCCAATATTT
GCCATAAAAAAGAAAGACAGTACTAAGTGGAGAAAATTAGTAGATTTCAGGGAACTCAAT
AAAAGAACTCAAGATTTTTGGGAAGTTCAATTAGGAATACCACACCCAGCAGGATTAAAA
AAGAAAAGATCAGTGACAGTGCTGGATGTGGGGGATGCATATTTTTCAGTTCCTTTATAT
GAAGACTTCAGGAAATATACTGCATTTACCATACCTAGTATAAACAATGAAACACCAGGG
ATTAGGTATCAGTACAATGTACTTCCACAGGGATGGAAAGGATCACCAGCAATATTTCAA
AGTAGCATGACAAAAATCTTAGAGCCTTTTAGAAAACAAAATCCAGACATAGTCATCTAT
CAATACATGGATGATTTGTATGTAGGATCTGACTTAGAGATAGGGCAGCATAGAACAAAA
ATAGAGGAACTGAGACAACATTTGTTGAGGTGGGGATTTACCACACCAGACAAGAAACAT
CAGAAAGAACCTCCATTTCTTTGGATGGGGTATGAACTCCATCCGGACAAATGGACAGTA
CA
>CQ13002449
CCTCAAATCACTCTTTGGCAGCGACCCCTTGTTACAATAAAGATAGGGGGGCAATTAAAG
GAAGCTCTATTAGATACAGGAGCAGATGATACAGTATTAGAAGACATGAATTTACCAGGG
AAATGGAAACCAAAAATGATAGGGGGAATTGGAGGTTTTATCAAAGTAAGACAGTATGAA
GAGGTACCCATAGAAATCTGTGGACATAAAGCTATAGGTACAGTATTAGTAGGACCTACA
CCTGTCAACATAATTGGAAGAAATCTGTTGACTCAGCTTGGGTGTACTTTAAATTTTCCA
ATCAGTCCTATTGAAACTGTACCAGTAAAACTAAAGCCAGGAATGGATGGCCCAAAGGTT
AAACAATGGCCATTGACAAAAGAGAAAATAGAAGCATTAACAGCAATTTGTGATGAAATG
GAAAAGGAAGGAAAAATTACAAAAATTGGGCCTGAAAATCCATACAACACTCCAATATTT
GCTATAAAAAAGAAAGATAGTACTAAGTGGAGAAAATTAGTAGATTTCAGGGAACTCAAT
AAAAGAACTCAAGATTTTTGGGAAGTTCAATTAGGAATACCACACCCAGCAGGATTAAAA
AAGAAAAAATCAGTAACAGTGCTGGATGTGGGGGATGCATATTTTTCAGTTCCTTTATAT
GAAGACTTCAGGAAATATACTGCATTCACCATACCTAGTATAAACAATGAAACGCCAGGA
ATTAGGTATCAGTACAATGTACTTCCACAGGGGTGGAAAGGATCACCAGCAATATTTCAA
AGTAGCATGACAAAAATCTTAGAGCCTTTTAGAAAACAAAATCCAGACATAGTCATCTAT
CAATACATGGATGATTTGTATGTAGGATCTGACTTAGAGATAGGGCAGCATAGAACAAAA
ATAGAGGAACTGAGACAACATTTGTTAAGTTGGGGATTCACTACACCAGACAAGAAGCAT
CAGAAAGAACCTCCATTTCTTTGGATGGGGTATGAACTTCATCCTGACAAATGGACAGTA
CA
>CQ13002451
CCTCAAATCACTCTTTGGCAACGACCCCTTGTCACAGTAAAAGTAGGAGGACAGTTGAAA
AGAGCTCTATTAGATACAGGAGCAGATGATACAGTATTAGAAGATATAAATTTGCCAGGA
AAATGGAAACCAAAAATGATAGGGGGAATTGGAGGTTTTATCAAAGTAAGGCAATATGAT
CAGATACTTATAGAAATTTGTGGAAAAAAGGCTATAGGTACAGTGTTAGTAGGACCTACA
CCTGTCAACATAATTGGACGAAATATGTTGACTCAGATTGGTTGTACTTTAAATTTCCCA
ATTAGTCCTATTGACACTGTACCAGTAACATTAAAACCAGGAATGGATGGACCAAAGGTT
AAACAATGGCCATTGACAGAAGAAAAAATAAAAGCATTAACAGAAATTTGTAGGGAAATG
GAAGAGGAAGGAAAAATCTCAAAAATTGGGCCTGAAAATCCATATAATACTCCAGTATTT
GCTATAAAGAAAAAGGACAGCACCAAATGGAGGAAATTAGTAGATTTCAGAGAGCTCAAT
AAAAGAACTCAGGACTTTTGGGAAGTTCAACTAGGAATACCGCATCCAGCAGGATTAAAA
AAGAAAAAATCAGTGACAGTACTAGATGTGGGAGATGCATATTTTTCAGTCCCTTTAGAT
GAAAGCTTTAGAAAGTATACTGCATTCACCATACCTAGTATAAACAATGAGACACCAGGA
ATCAGATATCAGTACAATGTGCTACCACAGGGATGGAAAGGATCTCCGGCAATATTCCAG
TGTAGCATGACAAAAATCTTAGAGCCCTTTAGAAGAAACAATCCAGAGATAGTTATCTAT
CAATACATGGATGACTTGTATGTAGGATCTGATTTAGAAATAGGGCAGCACAGAACAAAA
ATAGAGGAGCTAAGAGATCATCTATTAAGCTGGGGATTTACTACACCAGACAAAAAGCAT
CAGAAGGAACCACCATTTCTTTGGATGGGATATGAACTCCATCCTGACAGATGGACAGTC
CA
>CQ13002852
CCTCAAATCACTCTTTGGCAACGACCCCTTGTTACCATAAAGATAGGGGGGCAATTAAAG
GAAGCCCTATTAGATACAGGAGCAGATGATACAGTATTAGAAGAAATGAATTTGCCAGGG
AAATGGAAACCAAAAATGATAGGGGGAATTGGAGGTTTTATCAAAGTAAGACAATATGAA
CAGGTACCCATAGAAATCTGTGGACATAAAGCTATAGGTACAGTATTAATAGGACCTACA
CCTGTCAACATAATTGGAAGAAATCTGTTGACTCAGCTTGGTTGTACTTTAAATTTTCCA
ATCAGTCCTATTGAAACTGTACCAGTAAAATTAAAGCCAGGAATGGATGGCCCAAAGGTT
AAACAGTGGCCATTAACAAAAGAGAAAATAGAAGCATTAACAGCAATTTGTGATGAAATG
GAAAAGGAAGGAAAAATTACAAAAATTGGGCCTGAAAATCCATACAACACTCCAATATTT
GCCATAAAAAAGAAAGACAGTACTAAGTGGAGAAAATTAGTAGATTTCAGGGAACTCAAT
AAAAGAACTCAAGATTTTTGGGAAGTTCAATTAGGAATACCGCACCCAGCAGGATTAAGA
AAGAAAAAATCAGTGACAGTGCTGGATGTGGGAGATGCATATTTTTCAGTTCCTTTATAT
GAAGACTTCAGGAAATATACTGCATTCACCATACCTAGTATAAACAATGAAACACCAGGG
ATTAGGTATCAGTACAATGTACTTCCACAGGGATGGAAAGGATCACCAGCAATATTCCAA
AGTAGCATGACAAAAATCTTAGAGCCTTTTAGAAAACAAAATCCAGACATAGTCATCTAT
CAATACATGGATGATTTGTATGTAGGATCTGACTTAGAGATAGGGCAGCATAGAACAAAA
ATAGAGGAACTGAGACATCATTTGTTAAGGTGGGGATTTACCACACCAGACAAGAAACAT
CAGAAAGAACCTCCATTCCTTTGGATGGGGTATGAACTCCATCCTGACAATTGGACAGTA
CA
>CQ13003037
CCTCAAATCACTCTTTGGCAACGACCCCTTGTCCCAATAAAAATAGAAGGACAGCTAAAG
AGAGCTCTATTAGATACAGGAGCAGATGATACAGTATTAGAAGATATAAATTTGCCAGGA
AAATGGAAGCCAAAAATGATAGGGGGAATTGGAGGTTTTATCAAGGTCAGGCAGTATGAT
CAGATAAATATAGAAATTTGTGGAAAAAAGGCTATAGGTACAGTGTTAGTAGGACCTACA
CCTGTCAACATAATTGGACGAAATATGTTGACTCAGCTTGGTTGTACTTTAAATTTCCCA
ATTAGTCCTATTGACACTGTACCAGTAAAATTAAAGCCAGGAATGGATGGGCCAAAGGTT
AAACAATGGCCATTGACAGAAGAAAAAATAAAAGCATTAACAGAAATTTGTAAAGAAATG
GAAGAGGAAGGAAAAATCTCAAAAATTGGGCCTGAAAATCCATATAATACTCCAGTATTT
GCTATAAAGAAAAAAGACAGCACCAAATGGAGGAAATTAGTAGATTTCAGAGAACTTAAT
AAGAGAACTCAAGACTTTTGGGAAGTTCAATTAGGAATACCACATCCCGCAGGGTTAAAA
AAGAAAAAATCAGTAACAGTACTAGATATAGGAGATGCATATTTTTCAGTTCCTTTAGAT
GAAAGCTTTAGAAAGTATACTGCATTCACCATACCTAGTAGAAACAATGAGACACCAGGA
ATTAGATATCAGTACAATGTGCTTCCACAGGGATGGAAGGGATCACCAGCAATATTCCAA
AGTAGCATGACAAAAATCTTAGAGCCTTTTAGAAAACAAAATCCAGACATAGAAATCTAT
CAATACATGGATGATTTGTATGTAGGATCTGACTTAGAAATAGGGCAGCATAGAACAAAA
ATAGAGGAGCTGAGACAACATTTGTTGAAGTGGGGACTTACCACACCAGACAAGAAACAT
CAGAAAGAACCCCCATTCCTTTGGATGGGTTATGAACTCCATCCTGATAAATGGACAGTG
CA
>CQ13003236
CCTCAAATCACTCTTTGGCAACGACCCCTTGTTACAATAAAGATAGGGGGACAATTAAAG
GAAGCTCTATTAGATACAGGAGCAGATGATACAGTATTAGAAGACATGAATTTGCCAGGG
AAATGGAAACCAAAAATGATAGGGGGAATTGGAGGTTTTATCAAAGTAAGACAGTATGAA
CAGATACCCATAGAAATCTGTGGACATAAAGCTATAGGTACAGTATTAGTAGGACCTACA
CCTGTCAACATAATTGGAAGGAATCTGTTGACTCAGCTTGGTTGTACTTTAAATTTTCCA
ATCAGTCCTATTGAAACTGTACCAGTAAAACTAAAGCCAGGAATGGATGGCCCAAAGGTT
AAACAATGGCCATTGACAAAAGAGAAAATAGAAGCATTAACAGCAATTTGTGATGAAATG
GAAAAGGAAGGAAAAATTACAAGAATTGGGCCTGAAAACCCATACAACACTCCAATATTT
GCCATAAAAAAGAAAGACAGTACTAAGTGGAGAAAATTAGTAGATTTCAGGGAACTCAAT
AAAAGAACTCAAGATTTTTGGGAAGTTCAATTAGGAATACCACACCCAGCAGGATTAAAA
AAGAAAAAATCAGTGACAGTACTGGATGTGGGGGATGCATATTTTTCAGTTCCTTTACAT
GAAGACTTCAGGAAATATACTGCATTCACCATACCTAGTACAAACAATGAAACACCAGGG
ATTAGGTATCAGTACAATGTACTTCCACAGGGATGGAAAGGATCACCAGCAATATTTCAA
AGTAGCATGACAAAAATCTTAGAGCCTTTTAGAAAACAAAATCCAGACATAGTCATCTAT
CAATACATGGATGATTTGTATGTAGGATCTGACTTAGAGATAGGGCAGCATAGAACAAAA
ATAGAGGAACTGAGACAACATTTGTTGAGGTGGGGATTTACCACACCAGACAAGAAACAT
CAGAAAGAACCTCCATTTCTTTGGATGGGGTATGAACTCCATCCTGACAAATGGACAGTA
CA
>CQ12002855
CCTCAAATCACTCTTTGGCAACGACCCCTTGTTACCATAAAGATAGGGGGGCAATTAAAG
GAAGCTCTATTAGATACAGGAGCAGATGATACAGTATTAGAAGACATGAATTTGCCAGGG
AAATGGAAACCAAAAATGATAGGGGGAATTGGAGGTTTTATCAAAGTAAGACAGTATGAA
CAGATACCCATAGAAATCTGTGGACATAAAGCTATAGGTACAGTATTAGTAGGACCTACA
CCTGTTAACATAATTGGAAGAAATCTGTTGACTCAGCTTGGTTGTACTTTAAATTTTCCA
ATCAGTCCTATTGAAACTGTACCAGTAAAACTAAAGCCAGGAATGGATGGCCCAAAGGTC
AAACAATGGCCATTGACAAAAGAGAAAATAGAAGCATTAACAGCAATTTGTGATGAAATG
GAAAAGGAAGGAAAAATTACAAAAATTGGGCCTGAAAATCCATACAACACTCCAATATTT
GCCATAAAAAAGAAAGACAGTACTAAGTGGAGAAAATTAGTAGATTTCAGGGAGCTCAAT
AAAAGAACTCAAGATTTTTGGGAAGTTCAATTAGGAATACCACACCCAGCAGGATTAAAA
AAGAAAAAATCAGTGACAGTGCTGGATGTGGGGGATGCATATTTTTCAGTTCCTTTATAT
GAAGACTTCAGGAAATATACTGCATTCACCATACCTAGTATAAACAATGAAACACCAGGG
ATTAGGTATCAGTACAATGTACTTCCACAGGGATGGAAAGGATCACCAGCAATATTTCAA
AGTAGCATGACAAAAATCTTAGAGCCTTTTAGAAAACAAAATCCAGACATAGTCATCTAT
CAATACATGGATGATTTGTATGTAGGATCTGACTTAGAGATAGGGCAGCATAGAACAAAA
ATAGAGGAACTGAGACAACATTTGTTGGGGTGGGGGTTTACCACACCAGACAAGAAACAT
CAGAAAGAACCTCCATTTCTTTGGATGGGGTATGAACTCCATCCTGACAAATGGACAGTA
CA
>CQ12002856
CCTCAAATCACTCTTTGGCAACGACCCCTTGTTACCATAAAGATAGAGGGGCAATTAAAG
GAAGCTCTATTAGATACAGGAGCAGATGATACAGTATTAGAAGACATGAATTTGTCAGGG
AAATGGAAACCAAAAATGATAGGGGGAATTGGAGGTTTTATCAAAGTAAGACAGTATGAA
CAGGTACCCATAGAAATCTGTGGACATAAAGCTATAGGTACAGTATTAGTAGGACCTACA
CCTGTCAACATAATTGGAAGAAATCTGTTGACTCAGCTTGGTTGTACTTTAAATTTTCCA
ATCAGTCCTATTGAAACTGTACCAGTAAAACTAAAGCCAGGAATGGATGGCCCAAAGGTT
AAACAATGGCCATTGACAAAAGAGAAAATAGAAGCATTAACAGCAATTTGTGATGAAATG
GAAAAGGAAGGAAAAATTACAAAAATTGGGCCTGAAAATCCATACAATACTCCAATATTT
GCCATAAAAAAGAAAGACAGTACTAAGTGGAGAAAATTAGTAGACTTCAGGGAACTCAAT
AAGAGAACTCAAGATTTTTGGGAAGTTCAATTAGGGATACCACACCCAGCAGGATTAAAA
AAGAAAAAATCAGTGACAGTGCTGGATGTGGGGGATGCATATTTTTCAGTTCCTTTATAT
GAAGACTTCAGGAAATATACTGCATTCACCATACCTAGTATAAACAATGAAACACCAGGG
ATTAGGTACCAGTACAATGTACTTCCACAGGGATGGAAAGGATCACCAGCAATATTTCAA
AGTAGCATGACAAAAATCTTAGAGCCTTTTAGAAAACAAAATCCAGACATAGTCATCTAT
CAATACATGGATGATTTGTATGTAGGATCTGACTTAGAGATAGGGCAGCATAGAACAAAA
GTAGAGGAACTGAGACAACATTTGTTGAGGTGGGGATTTACCACACCAGACAAGAAACAT
CAGAAAGAACCTCCATTTCTTTGGATGGGGTATGAACTCCATCCTGACAAATGGACAGTA
CA
>CQ12003053
CCTCAGATCACTCTTTGGCAACGACCCCTTGTTCCAATAAAGATAGGGGGGCAAGTAAAG
GAAGCTCTATTAGATACAGGAGCAGATGATACAGTATTAGAAGACATGAATTTGCCAGGA
AAATGGAAACCAAAAATGATAGGGGGAATTGGAGGTTTTATCAAAGTAAGACAGTATGAA
CAGATACCCATAGAAATTTGCGGACACAAAGCTATAGGTACAGTATTAGTAGGGCCTACA
CCTGTCAACATAATTGGCAGAAATTTGTTGACTCAGCTTGGTTGCACTTTAAATTTTCCC
ATTAGTCCCATTGAAACTGTACCAGTAAAATTAAAGCCAGGAATGGATGGCCCAAAGGTT
AAACAATGGCCATTGACAGAAGAAAAAATAAAAGCATTAACAGAAATTTGTAATGAAATG
GAAAAGGAAGGAAAAATTACAAAAATTGGGCCTGAGAATCCATATAACACTCCAATATTT
GCCATAAAAAAGAAGGACAGTACTAAGTGGAGAAAATTAGTAGATTTCAGGGAACTCAAT
AAAAGAACTCAAGATTTTTGGGAAGTTCAATTAGGAATACCCCACCCAGCAGGGTTAAAA
AAGAAAAAATCAGTGACAGTACTGGATGTGGGTGATGCATATTTTTCAGTTCCGTTACAT
GAAGACTTCAGGAAATATACTGCATTCACCATACCTAGTATAAACAATGAAACACCTGGG
ATTAGGTATCAGTACAATGTACTTCCCCAGGGATGGAAAGGATCACCAGCAATATTCCAA
AGTAGCATGACCAAGATCTTAGATCCTTTTAGAAAACAAAATCCAGACATAATTATCTAT
CAATACATGGATGATTTGTATGTAGGATCTGACTTAGAAATAGGGCAGCACAGAACAAAA
GTAGAGGAACTGAGACAACATTTGTTGAGGTGGGGATTTACCACACCAGACAAGAAACAT
CAGAAAGAACCTCCATTTCTTTGGATGGGGTATGAACTCCATCCTGACAAATGGACAGTA
CA
>CQ12003342
CCTCAAATCACTCTTTGGCAACGACCCCTTGTCACAATAAAGATAGGGGGGCAATTAAAG
GAAGCTCTATTAGATACAGGAGCAGATGATACAGTATTAGAAGACATGAATTTGCCAGGG
AAATGGAAACCAAAAATGATAGGGGGAATTGGAGGTTTTATCAAAGTAAGACAGTATGAA
CAAATACCCATAGAAATCTGTGGACATAAAGCTGTAGGTACAGTATTGATAGGACCTACA
CCTGTCAACATAATTGGAAGAAATCTGTTGACTCAGCTTGGTTGTACTTTAAATTTTCCA
ATCAGTCCTATTGAAACTGTACCAGTAAAACTAAAGCCAGGAATGGATGGCCCAAAGGTT
AAACAATGGCCATTGACAAAAGAGAAAATAGAAGCTTTAACAGCAATTTGTGATGAAATG
GAAAAGGAAGGAAAAATTACAAAAATTGGGCCTGAAAATCCATACAACACTCCAATATTT
GCCATAAAAAAGAAAGACAGTACTAAGTGGAGAAAATTAGTAGATTTCAGGGAACTCAAT
AAAAGAACTCAAGATTTTTGGGAAGTTCAATTAGGAATACCACACCCAGCAGGATTAAAA
AAGAAAAAATCAGTGACAGTGCTGGATGTGGGGGATGCATATTTTTCAGTTCCTTTATAT
GAAGACTTCAGAAAATATACTGCATTCACCATACCTAGTATAAACAATGAGACACCAGGG
ATTAGGTATCAGTACAATGTACTTCCACAGGGATGGAAAGGATCACCAGCAATATTTCAA
AGTAGCATGACAAAAATCTTAGAGCCTTTTAGGAAACAAAATCCAGAAATAGTCATCTAT
CAATACATGGATGATTTGTATGTAGGATCTGACTTAGAGATAGGGCAGCATAGAACAAAA
ATAGAGGAACTGAGACAACATTTGTTGAGGTGGGGATTTACCACACCAGACAAGAAACAT
CAGAAAGAACCTCCATTTCTTTGGATGGGGTATGAACTCCATCCTGACAAATGGACAGTA
CA
>cq12004240
CCTCAAATCACTCTTTGGCAACGACCCCTTGTTACCATAAAGATAGGGGGGCAATTAAAG
GAAGCTCTATTAGACACAGGAGCAGATGATACAGTATTAGAAGACATGAATTTGCCAGGG
AAATGGAAACCAAAAATGATAGGGGGAATTGGAGGTTTTATCAAAGTAAGACAGTATGAA
CAAATACCCATAGAAATCTGTGGACATAAAGCTATAGGTACAGTATTAATAGGACCTACA
CCTGTCAACATAATTGGAAGAAATCTGTTGACTCAGCTTGGTTGTACTTTAAATTTTCCA
ATCAGTCCTATTGAAACTATACCAGTAAAACTAAAGCCAGGAATGGATGGCCCAAAGGTT
AAACAATGGCCATTGACAAAAGAGAAAATAGAAGCATTAACAGCAATTTGTGATGAAATG
GAAAAGGAAGGAAAAATTACAAAAATTGGGCCTGAGAATCCATACAACACTCCAATATTT
GCCATAAAAAAGAAAGACAGTACTAAGTGGAGAAAATTAGTAGATTTCAGGGAACTCAAT
AAAAGAACCCAAGATTTTTGGGAAGTTCAATTAGGAATACCACACCCAGCAGGATTAAAA
AGAAAAAGATCAGTGACAGTGCTGGATGTGGGGGATGCATATTTTTCAGTTCCTTTATAT
GAAGACTTCAGGAAATATACTGCATTCACCATACCTAGTATAAACAATGAAACACCAGGG
ATTAGGTATCAGTACAATGTACTTCCACAGGGATGGAAAGGATCACCAGCAATATTTCAA
AGTAGCATGACAAAAATCTTAGAGCCTTTTAGAAAACAAAATCCAGACATAATCATCTAT
CAATACATGGATGATTTGTATGTAGGATCTGACTTAGAGATAGGGCAGCATAGAACAAAA
ATAGAGGAACTGAGACAACATTTATTGAGGTGGGGATTTACCACACCAGACAAGAAACAT
CAGAAAGAACCGCCATTTCTTTGGATGGGGTATGAACTCCATCCTGACAAATGGACAGTA
CA
>CQ12000081
CCTCAAATCACTCTTTGGCAACGACCCTTGTCTACAATAAAGATAGGGGGGCAATTAAAG
GAAGCTCTATTAGATACAGGAGCAGATGATACAGTATTAGAAGACATGAATTTGCCAGGG
AAATGGAAACCAAAAATGATAGGGGGAATTGGAGGTTTTATCAAAGTAAGACAGTATGAA
CAGATACCCATAGAAATCTGTGGACATAAAGCTATAGGTACAGTATTAATAGGACCTACA
CCTGTCAACATAATTGGAAGAAATTTGTTGACTCAGCTTGGTTGTACTTTAAATTTTCCA
ATCAGTCCTATTGAAACTGTACCAGTAAAATTAAAGCCAGGAATGGATGGCCCAAAGGTT
AAACAATGGCCATTGACAAAAGAGAAAATAGAAGCATTAACAGCAATTTGTGATGAAATG
GAAAAGGAAGGCAAAATTACAAAAATTGGGCCTGAAAATCCATACAACACTCCAATATTT
GCCATAAAAAAGAAAGACAGTACTAAGTGGAGAAAATTAGTAGATTTCAGGGAACTCAAT
AAAAGAACTCAAGATTTTTGGGAAGTTCAATTAGGAATACCACACCCAGCAGGATTAAAA
AAGAAAAAATCAGTGACAGTGCTGGATGTGGGGGATGCATATTTTTCAGTTCCTTTATAT
GAAGACTTCAGGAAATATACTGCATTCACCATACCTAGTACAAACAATGAAACACCAGGG
ATTAGGTATCAGTATAATGTACTTCCACAGGGATGGAAAGGATCACCAGCAATATTTCAA
AGTAGCATGACAAAAATCTTAGAGCCTTTTAGGAAACAAAATCCAGACATAGTCATCTAT
CAATACATGGATGATTTGTATGTAGGATCTGACTTAGAGATAGGGCAGCATAGAACAAAA
ATAGAGGAACTGAGACAACATTTGTTGAGGTGGGGATTTACCACACCAGACAAGAAACAT
CAGAAAGAACCTCCATTTCTTTGGATGGGGTATGAACTCCATCCTGACAAATGGACAGTA
CA
>CQ12000179
CCTCAAATCACTCTTTGGCAACGACCCCTTGTCACCATAAAGATAGGGGGGCAATTAAAG
GAAGCTCTATTAGACACAGGAGCAGATGATACAGTATTAGAAGACATGAATTTGCCAGGG
AAATGGAAACCAAAAATGATAGGGGGAATTGGAGGTTTTATCAAAGTAAGACAGTATGAA
CAGATACCCATAGAAATCTGTGGACATAAAGCTATAGGTACAGTATTAGTAGGACCTACA
CCTGTCAACATAATTGGAAGAAATCTGTTGACTCAGCTTGGTTGTACTTTAAATTTTCCA
ATCAGTCCTATTGAAACTGTACCAGTAAAACTAAAGCCAGGAATGGATGGCCCAAAGGTT
AAACAATGGCCATTGACAAAAGAGAAAATAGAAGCATTAACAGCAATTTGTGATGAAATG
GAAAAGGAAGGAAAAATTACAAAAATTGGGCCTGAAAATCCATACAACACTCCAATATTT
GCCATAAAAAAGAAAGACAGTACTAAGTGGAGAAAATTAGTAGATTTCAGGGAGCTCAAT
AAAAGAACTCAAGATTTTTGGGAAGTTCAATTAGGAATACCACACCCAGCAGGATTAAAA
AAGAAAAAATCAGTGACAGTGCTGGATGTGGGGGATGCATATTTTTCAGTTCCTTTACAT
GAAGACTTCAGGAAATATACTGCATTCACCATACCTAGTACAAACAATGAAACACCAGGG
ATTAGGTATCAGTACAATGTACTCCCACAGGGATGGAAAGGATCACCAGCAATATTTCAA
AGTAGCATGACAAAAATCTTAGAGCCTTTTAGAAAACAAAATCCAGACATAGTCATCTAT
CAATACATGGATGATTTGTATGTAGGATCTGACTTAGAGATAGGGCAGCATAGAACAAAA
ATAGAGGAACTGAGACAACATCTGTTGAGGTGGGGATTTACCACACCAGACAAGAAACAT
CAGAAAGAACCTCCATTTCTTTGGATGGGGTATGAACTCCATCCTGACAAATGGACAGTA
CA
>cq12004326
CCTCAAATCACTCTTTGGCAGCGACCCCTTGTCACAATAAAGATAGGGGGGCAATTAAAG
GAAGCTCTATTAGATACAGGAGCAGATGATACAGTATTAGAAGACATGAATTTGCCAGGG
AAATGGAAACCAAAAATGATAGGGGGAATTGGAGGTTTTATCAAAGTAAGACAGTATGAA
GAGATACCCATAGAAATCTGTGGACATAAAGCTATAGGTACAGTATTAGTAGGACCTACA
CCTGTCAACATAATTGGAAGAAATCTGTTGACTCAGCTTGGTTGTACCTTAAATTTTCCA
ATCAGTCCTATTAAGACTGTACCAGTAAAACTAAAGCCAGGAATGGATGGCCCAAAGGTT
AAACAATGGCCATTGACAAAAGAGAAAATAGAAGCATTAACAGCAATTTGTAATGAAATG
GAAAAGGAAGGAAAAATTACAAAAATTGGGCCTGAAAATCCATACAACACTCCAATATTT
GCCATAAAAAAGAAAGACAGTACTAAGTGGAGAAAATTAGTAGATTTCAGGGAACTCAAT
AAAAGAACTCAAGATTTTTGGGAAGTTCAATTAGGAATACCACACCCAGCAGGATTAAAA
AAGAAAAAATCAGTAACAGTGCTGGATGTGGGGGATGCATATTTTTCAGTTCCTCTATAT
GAAGACTTCAGGAAATATACTGCATTCACCATACCTAGTATAAACAATGAAACACCAGGG
ATTAGGTATCAGTACAATGTACTTCCACAGGGATGGAAAGGATCACCAGCCATATTTCAA
AGTAGCATGACAAAAATCTTAGAGCCTTTTAGAAAACAAAATCCAGACATAGACATCTAT
CAATACATGGATGATTTGTATGTAGGATCTGACTTAGAGATAGGGCAGCATAGAACAAAA
ATAGAGGAACTGAGACAACATTTGTTGAGGTGGGGATTTACCACACCAGACAAGAAACAT
CAGAAAGAACCTCCATTTCTTTGGATGGGGTATGAACTCCATCCTGACAAATGGACAGTA
CA
>CQ12000196
CCTCAAATCACTCTTTGGCAACTACCCCTTGTTACAATAAAGATAGGGGGGCAACTAAAG
GAAGCTATATTAGATACAGGAGCAGATGATACAGTATTAGAAGACATGAATTTGCCAGGG
AAATGGAAACCAAAAATGATAGGGGGAATTGGAGGTTTTATCAAAGTAAGACAGTATGAA
CAGATACCCATAGAAATCTGTGGACATAAAGCTATAGGTACAGTATTAATAGGACCTACA
CCTGTCAACATCATTGGAAGAAATCTGTTGACTCAGCTTGGTTGTACTTTAAATTTTCCA
ATCAGTCCTATTGAAACTGTACCAGTAAAACTAAAGCCAGGAATGGATGGCCCAAAGGTT
AAACAATGGCCATTGACAAAAGAGAAAATAGAAGCATTAACAGCAATTTGTGATGAAATG
GAAAAGGAAGGAAAAATTACAAAAATTGGGCCTGAAAATCCATACAACACTCCAATATTT
GCCATAAAAAAGAAAGACAGTACTAAGTGGAGAAAATTAGTAGATTTCAGGGAACTCAAT
AAAAGAACTCAAGATTTTTGGGAAGTTCAATTAGGAATACCACACCCAGCAGGATTAAAA
AAGAAAAAATCAGTGACAGTGCTGGATGTGGGGGATGCATATTTTTCAGTTCCTTTACAT
GAAGACTTCAGGAAATATACTGCATTCACCATACCTAGTACAAACAATGAAACACCAGGG
ATTAGGTATCAGTACAATGTACTTCCACAGGGATGGAAAGGATCACCAGCAATATTTCAA
AGTAGCATGACAAAAATCTTAGAGCCTTTTAGAAAACAAAATCCAGACATAGTCATCTAT
CAATACATGGATGATTTGTATGTAGGATCTGACTTAGAGATAGGGCAGCATAGAATAAAA
ATAGAGGAACTGAGACAACATTTGTTAAGGTGGGGATTCACCACACCAGACAAGAAACAT
CAGAAAGAACCTCCATTTCTTTGGATGGGGTATGAACTCCATCCTGACAAATGGACAGTA
CA
>CQ12000455
CCTCAAATCACTCTTTGGCAACGACCCCTTGTTACCATAAAGATAGGGGGGCAATTAAAG
GAAGCTCTATTAGATACAGGAGCAGATGATACAGTATTAGAAGACATGAATTTGCCAGGG
AAATGGAAACCAAAAATGATAGGGGGAATTGGAGGTTTTATCAAAGTAAGACAGTATGAA
CAGATACCCATAGAAATCTGTGGACATAAAGCTATAGGTACAGTGTTAATAGGACCTACA
CCTGTCAACATAATTGGAAGGAATCTGTTGACTCAGCTTGGTTGTACTTTAAATTTTCCA
ATCAGTCCTATTGAAACTGTACCAGTAAAACTAAAGCCAGGAATGGATGGCCCAAAGGTT
AAACAATGGCCATTGACAAAAGAGAAAATAGAAGCATTAACAGCAATTTGTGATGAAATG
GAAAAGGAAGGAAAAATTACAAAAATTGGGCCTGAAAATCCATACAACACTCCAATATTC
GCCATAAAAAAGAAAGACAGTACTAAGTGGAGAAAATTAGTAGATTTCAGGGAACTCAAT
AAAAGAACTCAAGATTTCTGGGAAGTTCAATTAGGAATACCACACCCAGCAGGTTTAAAA
AAGAAAAAATCAGTGACAGTGCTGGATGTGGGGGATGCATATTTTTCAGTTCCTTTATAT
GAAGACTTCAGGAAATATACTGCATTCACCATACCTAGTATAAACAATGAAACACCAGGG
ATTAGGTATCAGTACAATGTACTTCCACAGGGATGGAAAGGATCACCAGCAATATTTCAA
AGTAGCATGACAAAAATCTTAGAGCCTTTTAGAAAACAAAATCCAGACATAGTCATCTAT
CAATACATGGATGATTTGTATGTAGGATCTGACTTAGAGATAGGGCAGCATAGAACAAAA
ATAGAGGAACTGAGACAACATTTGTTGAGGTGGGGATTTACCACACCAGACAAGAAACAT
CAGAAAGAACCTCCATTTCTTTGGATGGGGTATGAACTCCATCCTGACAAATGGACAGTA
CA
>CQ12003677
CCTCAAATCACTCTTTGGCAACGACCCCTCGTCGCAATAAAGATAGGGGGGCAGTTAAAG
GAAGCTCTATTAGATACAGGAGCAGATGATACAGTATTAGAAGACATAAATTTGCCAGGG
AAATGGAAACCAAAAATGATAGGGGGAATTGGAGGTTTTATCAAAGTAAGACAGTATGAC
CACATACCCATAGAAATCTGTGGACACAAAGCTATAGGTACAGTATTAGTAGGACCTACA
CCAGTCAACATAATTGGGAGAAATCTGTTGACTCAACTTGGGTGCACTTTAAATTTTCCA
ATCAGTCCTATTGAAACTGTACCAGTAAAATTAAAACCAGGAATGGATGGCCCAAAGGTT
AAACAATGGCCATTGACAGAAGAGAAAATAAAAGCATTGACAGCAATTTGTGATGAAATG
GAGAAGGAAGGAAAAATTACAAAAATTGGGCCTGATAATCCATATAACACTCCAATATTT
GCCATAAAAAAGAAGGACAGTACTAAGTGGAGAAAATTAGTAGATTTCAGGGAACTCAAT
AAAAGAACTCAAGATTTTTGGGAAGTTCAATTAGGAATACCACACCCAGCAGGGTTAAAA
AAGAAAAAATCAGTGACAGTACTGGATGTGGGGGATGCATATTTTTCAGTTCCTTTAGAT
AAAGACTTCAGGAAATATACTGCATTCACCATACCTAGTGTAAACAATGAAACACCAGGG
ATTAGATATCAGTATAATGTACTTCCACAGGGATGGAAAGGATCACCAGCAATATTCCAA
AGTAGCATGACAAAAATCTTAGAGCCTTTTAGAAAACAAAATCCAGACATAGTTATCTAT
CAATACATGGATGATTTGTATGTAGGATCTGACTTAGAGATAGGGCAGCATAGAACAAAA
ATAGAGGAACTAAGACAACATTTGTTGAGGTGGGGGTTTACCACACCAGACAGGAAACAT
CAGAAAGACCCTCCATTTCTTTGGATGGGGTATGAACTCCATCCTGACAATTGGACAGTA
CA
>CQ12002805
CCTCAAATCACTCTTTGGCAACGACCCCTTGTCATAATAAAGATAGGGGGGCAAGTAAAG
GAAGCTCTATTAGATACAGGAGCAGATGATACAGTATTAGAAGACATGAACTTACCAGGG
AAATGGAAACCAAAAATGATAGGGGGAATTGGAGGTTTTATCAAAGTAAGACAGTATGAA
CAGGTACCCATAGAAATCTGTGGACATAAAGCTACAGGTACAGTATTAGTAGGACCTACA
CCTGTCAACATAATTGGAAGAAATCTGTTGACTCAGCTTGGTTGCACTTTAAATTTTCCA
ATCAGTCCTATTGAAACTGTACCAGTAAAACTAAAGCCAGGAATGGATGGCCCAAAGGTT
AAACAATGGCCATTGACAAAAGAGAAAATAGAAGCATTAACAGCAATTTGTGATGAAATG
GAAAAGGAAGGAAAAATTACAAAAATTGGGCCTGAAAATCCATACAACACTCCAATATTT
GCCATAAAAAAGAAAGACAGTACTAAATGGAGAAAATTAGTAGATTTCAGGGAACTCAAT
AAAAGAACTCAAGATTTTTGGGAAGTTCAATTAGGAATACCTCACCCAGCGGGATTAAAA
AAGAAAAAATCAGTGACAGTGCTGGATGTGGGGGATGCATATTTTTCAGTTCCTTTATAT
GAAGATTTCAGGAAATATACTGCATTCACCATACCTAGTACAAACAATGAAACACCAGGG
ATTAGGTATCAGTACAATGTACTTCCACAGGGATGGAAAGGATCACCAGCAATATTTCAA
AGTAGCATGACAAAAATCTTAGAGCCTTTTAGAAAACAAAATCCAGACATAGTCATCTAT
CAATACATGGATGATTTGTATGTAGGATCTGACTTAGAGATAGGGCAGCATAGAACAAAA
ATAGAGGAACTGAGACAACATTTGTTGAGGTGGGGATTTACCACCCCAGACAAGAAACAT
CAGAAAGAACCTCCATTTCTTTGGATGGGGTATGAACTCCATCCTGACAAATGGACAGTA
CA
>CQ12002806
CCTCAAATCACTCTTTGGCAACGACCCCTTGTTACAATAAAGATAGGGGGGCAATTAAAG
GACCCTCTATTAGATCCAGGAGCAGATGATACAGTACTAGAAGACATGAATTTGCCAGGG
AAATGGAAACCAAAAATGATAGGGGGAATTGGAGGTTTTATCAAAGTAAGACAGTATGAA
CAGATACCCATAGAAATCTGTGGACATAAAGCTATAGGTACAGTATTAGTAGGACCTACA
CCTGTCAACATAATTGGAAGGAATCTGTTGACTCAGCTTGGTTGTACTTTAAATTTTCCA
ATCAGTCCTATTGAAACTGTACCAGTAAAACTAAAGCCAGGAATGGATGGCCCAAAGGTT
AAACAATGGCCATTGACAAAAGAGAAAATAGAAGCATTAACAGCAATTTGTGATGAAATG
GAAAAGGAAGGAAAAATTACAAAAATTGGGCCTGAAAATCCATACAACACTCCAATATTT
GCCATAAAAAAGAAAGACAGTACGAAGTGGAGAAAATTAGTAGATTTCAGGGAACTCAAT
AAAAGAACTCAAGATTTTTGGGAAGTTCAATTAGGAATACCACACCCAGCAGGATTAAAA
AAGAAAAAATCAGTGTCAGTGCTGGATGTGGGGGATGCATATTTTTCAGTTCCTTTATAT
GAAGACTTCAGGAAATATACTGCATTCACCATACCTAGTATAAACAATGAAACACCAGGG
ATTAGGTATCAGTACAATGTACTTCCACAGGGATGGAAAGGATCACCAGCAATATTTCAA
AGTAGCATGACAAAAATCTTAGAGCCTTTTAGAAAACAAAATCCAGACATAGTCATCTAT
CAATACATGGATGATTTGTATGTAGGATCTGACTTAGAGATAGGGCAGCATAGAACAAAA
ATAGAGGAACTGAGACAACATTTGTTGAAGTGGGGATTTACCACACCAGATAAGAAACAT
CAGAAAGAACCTCCATTTCTTTGGATGGGGTATGAACTCCATCCTGACAAATGGACAGTA
CA
>CQ12002830
CCTCAAATCACTCTTTGGCAACGACCCCTTGTCACAATAAAAATAGGAGGGCACCTGAAA
GAAGCTCTATTAGATACAGGAGCAGATGATACAGTGTTAGAGGATATAGATTTGCCAGGA
AAATGGAAACCAAAAATGATAGGGGGAATTGGAGGTTTTATCAAAGTAAGGCAATATGAT
CAGATACTTATAGAAATTTGTGGAAAAAAGGCTATAGGTACAGTGTTAGTAGGACCTACA
CCTGTCAACATAATTGGACGAAATATGTTGACTCAGATTGGCTGTACTTTAAATTTTCCA
ATCAGTCCTATTGAAACTGTACCAGTAAAACTAAAGCCAGGAATGGATGGCCCAAAGGTT
AAACAATGGCCATTGACAAAAGAGAAAATAGAAGCATTAACAGCAATTTGTGATGAAATG
GAAAAGGAAGGAAAAATTACAAAAATTGGGCCTGAAAATCCATACAACACTCCAATATTT
GCCATAAAAAAGAAAGACAGCACCAAATGGAGGAAGTTAGTAGATTTCAGAGAGCTCAAT
AAAAGAACTCAGGACTTTTGGGAAGTTCAATTAGGAATACCACACCCAGCAGGATTAAAA
AAGAAAAAATCAGTAACAGTGCTGGATGTGGGGGATGCATATTTTTCAGTTCCTTTATAT
GAAGACTTCAGGAAATATACTGCATTCACCATACCTAGTATAAACAATGAGACACCAGGG
ATTAGGTATCAGTACAATGTACTTCCACAGGGATGGAAAGGATCACCAGCAATATTTCAA
AGTAGCATGACAAGAATCCTAGAGCCTTTTAGAAAACAAAATCCAGACATAGTCATCTAT
CAATACATGGATGATTTGTATGTAGGATCTGACTTAGAGATAGGGCAGCATAGAACAAAA
ATAGAGGAACTGAGACAACATTTGCTGACGTGGGGATTTACCACACCAGACAAGAAACAT
CAGAAAGAACCTCCATTTCTTTGGATGGGGTATGAACTCCATCCTGACAAATGGACAGTA
CA
>CQ12002945
CCTCAGATCACTTTTTGGCAACGACCCCTTGTCTCAATAAAAGTAGGGGGCCAGATAAAA
GAGGCTCTCTTAGACACAGGAGCAGATGATACAGTATTAAAAGAAGTAAATTTGCCAGGA
AAATGGAAACCAAAAATGATAGGAGGAATTGGAGGCTTTATCAAAGTAAGACAATATGAG
CAAATAACTATAGAAATTTGTGGAAAAAAGGCTATAGGTACAGTATTAGTGGGACCCACA
CCTGTCAACATAATAGGAAGAAATATGTTGACTCAGCTTGGATGCACACTAAATTTTCCA
ATCAGTCCCATTGAAACTGTACCAGTAAAATTAAAGCCAGGAATGGATGGCCCAGGGGTT
AAACAATGGCCATTGACAGAAGAAAAAATAAAAGCATTAACAGCAATTTGTGAAGAGATG
GAAAAGGAAGGAAAAATTACAAAAATTGGGCCTGACAATCCATATAACACTCCAATATTT
GCCATAAAAAAGAAGGACAGTACTAAGTGGAGAAAATTAGTAGATTTTAGGGAACTCAAT
AAAAGAACTCAAGATTTTTGGGAGGTTCAATTAGGAATACCACACCCAGCAGGGTTAAAA
AAGAAAAAATCAGTAACAGTACTGGATGTGGGTGATGCATATTTCTCAGTTCCCTTAGAT
GAAGACTTCAGGAAGTATACTGCGTTTACCATACCTAGTGTAAACAATGAGACACCAGGG
ATTAGATATCAGTACAATGTGCTTCCACAGGGATGGAAAGGATCACCAGCAATATTCCAA
TGTAGCATGACAAAAATTTTAGAGCCCTTCAGAAAACAAAATCCAGACATAGTTATCTAT
CAATACATGGATGACTTGTATGTAGGATCTGATTTAGAAATAGGGCAGCATAGAGCAAAA
ATAGAGGAACTGAGAGAACACCTGTTAAAGTGGGGATTTACCACACCAGACAAGAAACAT
CAGAAAGAACCTCCATTTCTTTGGATGGGGTATGAACTCCATCCTGACAAATGGACAGTA
CA
>CQ12002977
CCTCAAATCACTCTTTGGCAACGACCCCTTGTCCCAATAAAAATAGGAGGACAGATAAAA
GAAGCTCTATTAGATACAGGAGCAGATGATACAGTATTAGAAGATATAAATTTGCCAGGA
AAATGGAGGCCAAAAATGATAGGGGGAATTGGAGGTTTTATCAAGGTAAGACAATATGAT
CAGATACTTATAGAAATTTGTGGAAAAAGGGCTATAGGTACAGTGTTAGTAGGACCTACA
CCTGTCAACATAATTGGACGAAATATGTTGACTCAGATTGGTTGTACTTTAAATTTCCCA
ATTAGTCCTATTGACACTATACCAGTAACATTAAAGCCAGGAATGGATGGACCAAAGGTT
AAACAGTGGCCATTAACAGAAGAAAAAATAAAAGCATTAACAGAAATTTGTACAGAGATG
GAAAAGGAAGGAAAAATCTCAAAAATCGGGCCTGAAAACCCATACAATACTCCAGTATTT
GCTATAAAGAAAAAGGACAGCACCAAATGGAGGAAATTAGTAGATTTCAGAGAGCTCAAT
AAAAGAACTCAGGATTTTTGGGAAGTGCAATTAGGAATACCACATCCAGCAGGTTTAAAG
AAAAGGAAATCAGTAACAGTACTAGATATAGGAGATGCATATTTTTCAGTTCCTTTAGAT
GAAAGCTTTAGAAAGTATACTGCATTTACCATACCTAGTACAAACAATGAGACACCAGGA
ATCAGATACCAGTACAATGTGCTGCCACAGGGATGGAAAGGATCACCGGCAATATTCCAG
AGTAGCATGACAAAGATCTTAGAGCCCTTTAGAATAAAAAATCCAGAAATAGTTATCTAT
CAATACATGGATGACTTGTATGTAGGCTCTGATTTAGAGATAGGGCAGCACAGAATAAAG
ATAGAGGAGCTAAGAGCTCATCTATTGAGCTGGGGACTTACTACCCCAGACAAAAAGCAT
CAGAAGGAACCTCCATTCCTTTGGATGGGATATGAACTCCATCCTGACAGATGGACGGTC
CA
>CQ12002982
CCTCAAATCACTCTTTGGCAACGACCCCTTGTTACAATAAAGATAGGGGGGCAATTAAAG
GAAGCTCTATTAGATACAGGAGCAGATGATACAGTATTAGAAGACATGAATTTGCCAGGG
AAATGGAAACCAAAAATGATAGGGGGAATTGGAGGTTTTATCAAAGTAAGACAGTATGAA
CAGATACCCATAGAAATCTGTGGACATGAAGTTATGGGTACAGTGTTAGTAGGACCTACA
CCTGTCAACATAATTGGAAGAAATCTGTTGACTCAGCTTGGTTGTACTTTAAATTTTCCA
ATCAGTCCTATTGAAACTGTACCAGTAAAACTAAAGCCAGGAATGGATGGCCCAAAGGTT
AAACAATGGCCATTGACAAAAGAGAAAATAGAAGCATTAACAGCAATTTGTGATGAAATG
GAAAAGGAAGGAAAAATTACAAAAATTGGGCCTGAAAATCCATATAACACTCCAATATTT
GCCATAAAAAAGAAAGACAGTACTAAGTGGAGAAAATTAGTAGATTTCAGGGAACTCAAT
AAAAGAACTCAAGATTTTTGGGAAGTTCAATTAGGAATACCACACCCAGCAGGATTAAAA
AAGAAAAAATCAGTGACAGTGCTGGATGTGGGGGATGCATATTTTTCAGTTCCTTTATAT
GAAGACTTCAGGAAATATACTGCATTCACCATACCTAGTATAAACAATGAAACACCAGGG
ATTAGGTATCAGTACAATGTACTTCCACAGGGATGGAAAGGATCACCAGCAATATTTCAA
AGTAGCATGACAAAAATCTTAGAGCCTTTTAGAAAACAAAATCCAGACATAGTCATCTAT
CAATACATGGATGATTTGTATGTAGGATCTGACTTAGAGATAGGGCAGCATAGAACAAAA
ATAGAGGAACTGAGACAACATTTGTTGAGGTGGGGATTTACCACACCAGACAAGAAACAT
CAGAAAGAACCTCCATTTCTTTGGATGGGGTATGAACTTCATCCTGACAAATGGACAGTA
CA
>CQ12003085
CCTCAAATCACTCTTTGGCAACGACCCCTTGTCACAATAAAGATAGGGGGGCAATTAAAG
GAAGCTCTATTAGATACAGGAGCAGATGATACAGTATTAGAAGACATGAATTTGCCAGGG
AAATGGAAACCAAGAATGATAGGGGGAATTGGAGGTTTTATCAAAGTAAGACAGTATGAA
CAAATACCCATAGAAATCTGCGGACACAAAGCTATAGGTACAGTATTAATAGGACCTACA
CCTGTCAACATAATTGGAAGAAATCTGTTGACTCAGCTTGGTTGCACTTTAAATTTTCCA
ATCAGTCCTATTGAAACTGTACCAGTAAAATTAAAGCCAGGAATGGATGGCCCAAAGGTT
AAACAATGGCCATTGACAGAAGAGAAAATACAAGCATTAACAGAAATTTGTAATGACATG
GAGAAGGAAGGAAAAATTTCAAAAATTGGACCTGAAAATCCATATAACACTCCAATATTT
GCCATAAAAAAGAAGGACAGTACTAAGTGGAGAAAGTTAGTGGATTTCAGGGAACTCAAT
AAAAGAACTCAAGATTTTTGGGAAGTTCAATTAGGAATACCTCACCCAGCAGGGTTAAAA
AAGAAAAAGTCAGTGACAGTACTGGATGTGGGGGATGCATATTTTTCAGTTCCTTTACAT
GAAGACTTCAGGAAATATACTGCATTCACCATACCTAGTAGAAACAATGAAACGCCAGGG
GTTAGGTATCAGTACAATGTACTTCCACAGGGATGGAAAGGATCACCAGCAATATTCCAA
AGTAGCATGACAAAAATATTAGAACCTTTTAGAAAACAAAATCCAGACATAGTTATCTAT
CAATACATGGATGATTTGTATGTAGGATCTGACTTAGAGATAGGGCAGCATAGAGCAAAA
ATAGAGGAACTGAGACAACATTTGTTGAAGTGGGGATTTACCACACCAGACAAAAAGCAT
CAAAAAGAACCTCCATTCCTTTGGATGGGGTATGAACTCCATCCTGACAAATGGACAGTA
CA
>CQ12003143
CCTCAAATCACTCTTTGGCAACGACCCCTTGTCACAATAAAAATAGGAGGACAGATAAGA
GAAGCTCTATTAGATACAGGAGCAGATGATACAGTATTAGAAGACATAAATTTGCCAGGA
AAATGGAAACCAAAAATGATAGGGGGAATTGGAGGTTTTATCAAAGTAAGGCAATATGAT
CAGATACCTATAGAAATTTGTGGACATAAAGTTATAGGTACAGTGTTAGTAGGACCTACA
CCTGTCAACATAATTGGACGAAATATGTTGACTCAGCTTGGTTGTACTTTAAATTTTCCA
ATTAGTCCTATTGACACTGTACCAGTAACATTAAAGCCAGGAATGGATGGACCAAAGGTT
AAACAGTGGCCATTGACAGAAGAAAAGATAAAAGCATTAACAGAACTTTGTAAAGAGATG
GAAGAGGAAGGAAAGATCTCAAAAATTGGGCCTGAAAATCCATATAATACTCCAGTATTT
GCTATAAAGAAAAAGGACAGCACCAAGTGGAGGAAATTAGTAGATTTCAGAGAACTCAAT
AAAAGAACTCAGGACTTTTGGGAAGTTCAATTAGGAATACCACATCCAGCAGGATTAAAA
AAGAAAAAATCAGTGACAGTACTAGATGTAGGAGATGCATATTTTTCAGTTCCTCTAGAT
GAAAGCTTTAGAAAGTATACTGCATTCACCATACCTAGTATAAACAATGAGACACCAGGA
ATCAGATATCAGTACAATGTGCTACCACAGGGATGGAAAGGATCTCCGGCAATATTTCAG
GCTAGCATGACAAAAATCTTAGAGCCCTTTAGAAGCAGAAATCCAGAAATGGTTATCTAT
CAATACATGGATGACCTGTATGTAGGATCTGATTTAGAAATAGGGCAGCACAGAACAAAA
ATAGAGGAGCTGAGAGCTCATCTATTGAGCTGGGGATTTACTACACCAGACAAAAAGCAT
CAGAAGGAACCTCCATTTCTTTGGATGGGATATGAACTCCATCCGGACAAATGGACAGTC
CA
>CQ12003196
CCTCAAATCACTCTTTGGCAACGACCCCTTGTCACAATAAAGATAGGGGGACAATTAAAG
GAAGCTCTATTAGATACAGGAGCAGATGATACAGTATTAGAAGACATGGATTTGCCAGGG
AAATGGAAACCAAAAATGATAGGGGGAATTGGAGGTTTTATCAAAGTAAGACAGTATGAA
CAGATATCCATAGAAATTTGTGGACACAAAGCTATAGGTACAGTATTAATAGGACCTACA
CCTGTCAACATAATTGGGAGAAATCTGTTGACTCAGCTTGGTTGCACTTTAAATTTTCCA
ATCAGTCCTATTGAAACTGTACCAGTAAAATTAAAGCCAGGAATGGATGGCCCAAAGGTT
AAACAATGGCCATTGACAGAAGAGAAAATAAAAGCATTAACAGAAATTTGTGATGAAATG
GAAAAGGAAGGAAAAATTACAAAAATTGGGCCTGATAATCCATATAACACTCCAATATTT
GCCATAAAAAAGAAGGACAGTACTAAGTGGAGAAAATTAGTAGATTTCAGGGAGCTAAAT
AAGAGAACTCAAGATTTTTGGGAAGTTCAATTAGGAATACCACACCCAGCAGGGTTAAAG
AAGAAAAAATCAGTGACAGTACTGGATGTGGGGGATGCATATTTTTCAGTTCCTTTATAT
GAAGATTTCAGGAAATATACTGCATTCACCATACCTAGTATAAACAATGAGACACCAGGA
ATTAGGTATCAGTATAATGTACTTCCACAGGGATGGAAAGGATCACCAGCAATATTTCAA
AGTAGCATGACAAAAATCTTAGAGCCTTTTAGAAAACAAAATCCAGATATAGTTATCTAT
CAGTACATGGATGATTTGTATGTAGGATCTGATTTAGAGATAGGACAGCATAGAACAAAA
ATAGAGGAACTGAGACAACATCTGTTGAAGTGGGGATTTACCACACCAGACAAGAAACAT
CAGAAAGAACCCCCATTTCTTTGGATGGGGTATGAACTCCATCCTGACAAATGGACAGTA
CA
>CQ12003214
CCTCAAATCACTCTTTGGCAACGACCCCTTGTTACCATAAAGATAGGGGGGCAATTAAAG
GAAGCTCTATTATATACACGAGCAGATGATACAGTACTAGAAGACATGAATTTGCCAGGG
AAATGGAAACCAAAAATAATAGGGGGAATTGGAGGTTTTATCAAAGTAAGACAGTATGAA
CAGATACCCATAGAAATCTGTGGACATAAAGCTATAGGTACAGTATTAGTAGGACCTACA
CCTGTCAACATAATCGGAAGAAATCTGTTGACTCAGCTTGGTTGTACTTTAAATTTTCCA
ATCAGTCCTATTGAAACTGTACCAGTAAAACTAAAGCCAGGAATGGATGGCCCAAAGGTT
AAACAATGGCCATTGACAAAAGAGAAAATAGAAGCATTAACAGCAATTTGTGATGAAATG
GAAAAGGAAGGAAAAATTACAAAAATTGGGCCTGAAAATCCATACAACACTCCAATATTT
GCCATAAAAAAGAAAGACAGTACTAAGTGGAGAAAATTAGTAGATTTCAGAGAACTCAAT
AAAAGAACTCAAGATTTTTGGGAAGTTCAATTAGGAATACCACACCCAGCAGGATTAAAA
AAGAAAAAATCGGTGACAGTGCTGGATGTGGGGGATGCATATTTTTCAGTTCCTTTACAT
GAAGACTTCAGGAAATATACTGCATTCACCATACCTAGTATAAACAATGAAACACCAGGG
ATTAGGTATCAGTACAATGTACTTCCACAGGGATGGAAAGGATCACCAGCAATATTTCAA
AGTAGCATGACAAAAATCTTAGAGCCTTTTAGAAAACAAAATCCAGATATAGTCATCTAT
CAATACATGGATGATTTGTATGTGGGATCGGACTTAGAGATAAGGCAGCATAGAACAAAA
ATAGAGGAACTGAGACAACATTTGTTGAGGTGGGGATTTACCACACCAGACAAGAAACAT
CAGAAAGAACCTCCATTTCTTTGGATGGGGTATGAACTCCATCCGGACAAATGGACAGTA
CA
>CQ12003272
CCTCAAATCACTCTTTGGCAACGACCCCTAGTTTCAATAAAGATAGGGGGGCAATTAAAG
GAAGCTCTATTAGATACAGGAGCAGATGATACAGTATTAGAAGACATGAATTTGCCAGGG
AAATGGAAACCAAAAATGATAGGGGGAATTGGAGGTTTTATCAAAGTAAGACAGTATGAA
CAAACACCCCTAGAAATCTGCGGACACAAAGTTGTAGGTACAGTATTAGTAGGACCTACA
CCTGTCAACATAATTGGAAGAAATCTGTTGACTCAGCTAGGTTGCACTTTAAATTTTCCA
ATCAGTCCCATTGAAACTGTACCAGTAAAATTAAAGCCAGGAATGGATGGCCCAAAGGTT
AAACAATGGCCATTGACAGAAGAGAAAATAAAAGCATTGACAGCAATTTGTGAGGAAATG
GAAAAAGAAGGAAAAATTACAAAAATTGGGCCTGAAAATCCATATAACACTCCAATATTT
GCCATAAAAAAGAAGGACAGTACTAAGTGGAGAAAATTAGTAGATTTCAGGGAACTCAAT
AAGAGAACCCAAGATTTTTGGGAAGTTCAATTAGGAATACCACACCCAGCAGGGTTAAAA
AAGAAAAAATCAGTGACAGTACTGGATGTGGGGGATGCATATTTTTCAGTTCCTTTATAT
GAAGACTTCAGGAAGTATACTGCATTCACCATACCTAGTATAAACAATGAAACACCAGGG
ATTAGGTATCAGTACAATGTACTTCCACAAGGATGGAAAGGATCACCAGCAATATTCCAA
AGTAGCATGACAAGAATCTTAGAGCCTTTTAGAAAACAAAATCCAGACATAGTTATCTAT
CAATACATGGATGATTTGTATGTAGGATCTGACTTAGAAATAGGGCAGCATAGAGCAAAA
GTAGAGGAACTGAGACAACATTTGTTGAGGTGGGGATTTACCACACCAGACAAGAAACAT
CAGAAAGAACCTCCATTTCTTTGGATGGGGTATGAGCTCCATCCTGACAAATGGACAGTA
CA
>CQ12003274
CCTCAAATCACTCTTTGGCAACGACCCCTTGTTACCATAAAGATAGGGGGGCAATTAAAG
GAAGCTCTATTAGATACAGGAGCAGATGATACAGTGTTAGAAGACATGAATTTGCCAGGG
AAATGGAAACCAAAAATGATAGGGGGAATTGGAGGTTTTATCAAAGTAAGACAGTATGAA
GACATACCCATAGAAATTTGTGGACATAAAGCTATAGGTACAGTATTAGTAGGACCTACA
CCTGTCAACATAATTGGAAGAAATCTGTTGACTCAGCTTGGTTGTACTTTAAATTTTCCA
ATCAGTCCTATTGAAACTGTACCAGTAAAACTAAAGCCAGGAATGGATGGCCCAAAGGTC
AAACAATGGCCATTGACAAAAGAGAAAATAGAAGCATTAACAGCAATTTGTGATGAAATG
GAAAAGGAAGGAAAAATTACAAAAATTGGGCCTGAAAATCCATACAACACTCCAATATTT
GCCATAAAAAAGAAAGACAGTACTAAGTGGAGAAAATTAGTAGATTTCAGGGAGCTCAAT
AAAAGAACTCAAGATTTTTGGGAAGTTCAATTAGGAATACCACACCCAGCAGGATTAAAA
AAGAAAAAATCAGTGACAGTGCTGGATGTGGGGGATGCATATTTTTCAGTTCCTTTATAT
GAAGACTTCAGGAAATATACTGCATTCACCATACCTAGTATAAACAATGAAACACCAGGG
ATTAGGTATCAATACAATGTACTTCCACAGGGATGGAAAGGATCACCAGCAATATTTCAA
AGTAGCATGACAAAAATCTTAGAGCCTTTTAGAAAACAAAATCCAGACATAGTCATCTAT
CAATACATGGATGATTTGTATGTAGGATCTGACTTAGAGATAGGGCAGCATAGAACTAAA
ATAGAGGAACTGAGACAACATTTGTTGAGGTGGGGGTTTACCACACCAGACAAGAAACAT
CAGAAAGAACCTCCATTTCTTTGGATGGGGTATGAACTCCATCCTGACAAATGGACAGTA
CA
>CQ12003511
CCTCAAATCACTCTTTGGCAACGACCCCTTGTTACCATAAAGATAGGGGGGCAATTAAAG
GAAGCTCTATTAGATACAGGAGCAGATGATACAGTATTAGAAGACATGAATTTGCCAGGG
AAATGGAAACCAAAAATGATAGGGGGAATTGGAGGTTTTATCAAAGTAAGACAGTATGAA
CAGATACCCATAGAAATCTGTGGACATAAAGCTATAGGTACAGTATTAGTAGGACCTACA
CCTGTCAACATAATTGGAAGAAATCTGTTGACTCAGCTTGGTTGTACTTTAAATTTTCCA
ATCAGTCCTATTGAAACTGTACCAGTAAAACTAAAGCCAGGAATGGATGGCCCAAAGGTC
AAGCAATGGCCATTGACAAAAGAGAAAATAGAAGCATTAACAGCAATTTGTGATGAAATG
GAAAAGGAAGGAAAAATTACAAGAATTGGGCCTGAAAATCCATACAACACTCCAATATTT
GCCATAAAAAAGAAAGACAGTACTAAGTGGAGAAAATTAGTAGATTTTAGGGAGCTCAAT
AAAAGAACTCAAGATTTTTGGGAAGTTCAATTAGGAATACCACATCCAGCAGGATTAAAA
AAGAAAAAATCAGTGACAGTGCTGGATGTGGGGGATGCATATTTTTCAGTTCCTTTACAT
GAAGACTTCAGGAAATATACTGCATTCACCATACCTAGTATAAACAATGAAACACCAGGG
ATTAGGTATCAGTACAATGTACTTCCACAGGGATGGAAAGGATCACCAGCAATATTTCAA
AGTAGCATGACAAAAATCTTAGAGCCTTTTAGAAAACAAAATCCAGAAATAGTTATCTAT
CAATACATGGATGATTTGTATGTAGGATCTGACTTAGAGATAGGGCAGCATAGAACAAAA
ATAGAGGAACTGAGACAACATTTGTTGAAGTGGGGGTTTACCACACCAGACAAGAAACAT
CAGAAAGAACCTCCATTTCTTTGGATGGGGTATGAACTCCATCCTGACAAATGGACAGTA
CA
>CQ12003795
CCTCAGATCACTCTTTGGCAGCGACCCCTTGTCTCAATAAAAGTAGGGGGCCAGATAAAA
GAGGCTCTCTTAGACACAGGAGCAGATGATACAGTATTGGAAGAAGTAAATTTGCCAGGA
AAATGGAAACCAAAAATGATAGGAGGAATTGGAGGTTTTATCAAAGTAAGACAATATGAA
CAAATAACTCTCGAAATTTGTGGAAAAAAGGCTATAGGTACAGTATTAGTGGGACCTACA
CCTGTCAACATAATTGGAAGAAATCTGTTGACTCAGATTGGTTGCACTTTAAATTTTCCA
ATCAGTCCCATTGAAACTGTACCAGTAAAATTAAAGCCAGGAATGGATGGCCCAAAGGTT
AAACAATGGCCATTGACAGAAGAAAAAATAAAGGCATTAACAGAGATTTGTGATGAAATG
GAGAAGGAAGGAAAAATTACAAAAATTGGGCCTGAAAATCCATATAACACTCCAATATTT
GCCATAAAAAAGAAGGACAGTACTAAGTGGAGAAAATTAGTAGATTTCAGAGAACTCAAT
AAAAGAACTCAAGATTTTTGGGAAGTTCAATTAGGAATACCACACCCAGCAGGGTTAAAA
AAGAAAAAATCAGTAACAGTACTGGATGTGGGGGATGCTTATTTTTCAGTTCCTTTAGAT
GAAGACTTCAGGAAATATACTGCATTCACCATACCTAGTATAAACAATGAAACACCAGGG
ATTAGATATCAGTACAATGTACTTCCACAGGGATGGAAAGGATCACCAGCAATATTCCAA
AGTAGCATGACAAAAATCTTAGAACCTTTTAGAAAACAAAATCCAGACATAGTTATCTAT
CAATACATGGATGACTTGTATGTAGGATCTGACTTAGAAATAGGGCAGCATAGAACAAAA
GTAGAGGAACTAAGAGAACATCTGTTAAAGTGGGGATTTACCACACCAGACAAGAAACAT
CAGAAAGAACCTCCATTTCTTTGGATGGGGTATGAACTCCATCCTGACAAATGGACAGTA
CA
>CQ12003797
CCTCAAATCACTCTTTGGCAACGACCCCTTGTTACCATAAAGATAGGGGGGCAATTAAAG
GAGGCTCTATTAGATACAGGAGCAGATGATACAGTATTAGAAGACATGAATTTGCCAGGG
AAATGGAAACCAAAAATGATAGGGGGAATTGGAGGTTTTATCAAAGTAAGACAGTATGAA
CAGATACCCATAGAAATCTGTGGACAAAAAGCTATAGGTACAGTATTAGTAGGGCCTACA
CCTGTCAACATAATTGGAAGGAATCTGTTGACTCAGCTTGGTTGTACTTTAAATTTTCCA
ATCAGCCCTATTGAAACTGTACCAGTAAAACTAAAGCCAGGAATGGATGGCCCAAAGGTT
AAACAATGGCCATTGACAAAAGAGAAAATAGAAGCATTAACAGCAATTTGTGATGAAATG
GAAAAGGAAGGAAAAATTACAAAAATTGGGCCTGAAAATCCATACAACACTCCAATATTT
GCCATAAAAAAGAAAGACAGTACTAAGTGGAGAAAATTAGTAGATTTCAGGGAACTCAAT
AAAAGAACTCAAGATTTTTGGGAAGTTCAGTTAGGAATACCACACCCAGCAGGATTAAAA
AAGAAAAAATCAGTGACAGTGTTGGATGTGGGGGATGCATATTTTTCAGTTCCTTTATAT
GAAGACTTCAGGAAATATACGGCATTCACCATACCTAGTATAAACAATGAAACACCAGGG
ATTAGGTATCAGTACAATGTACTCCCACAGGGATGGAAAGGATCACCAGCAATATTTCAA
AGTAGCATGACAAAAATCTTAGAGCCTTTTAGAAAACAAAATCCAGACATAGTCATCTAT
CAATACATGGATGATTTGTATGTAGGATCTGACTTAGAGATAGGGCAGCATAGAGCAAAA
ATAGAGGAACTGAGACAACATTTGTTGAGGTGGGGATTTACCACACCAGACAAGAAACAT
CAGAAAGAACCTCCATTTCTTTGGATGGGGTATGAACTCCATCCTGACAAATGGACAGTA
CA
>CQ12003798
CCTCAAATCACTCTTTGGCAACGACCCCTTGTCACAGTAAAAATAGGAGGACAGCTAAGA
GAAGCTCTATTAGATACAGGAGCAGATGATACAGTATTAGAAGAAATAAATTTGCCAGGA
AAATGGAAACCAAAAATGATAGGGGGAATTGGAGGTTTTATTAAGGTAAGACAATATGAT
CAGATACTTATAGAAATTTGTGGAAAAAAGGCTATAGGTACAGTATTAGTAGGACCCACA
CCAGTCAATATAATTGGCCGAAATATGTTGACTCAGATTGGTTGTACTTTAAATTTCCCA
ATTAGTCCTATTGACACTGTACCAGTAAAATTAAAGCCAGGAATGGATGGACCAAAGGTT
AAACAGTGGCCATTGACAGAAGAAAAAATAAAAGCATTAACAGAAATTTGTAAAGAAATG
GAAGAGGAAGGAAAAATCTCAAAAATTGGGCCTGAAAATCCATACAATACTCCAGTATTT
GCTATAAAGAAAAAGGACAGCACCAAATGGAGGAAATTAGTAGATTTCAGAGAGCTTAAT
AAAAGAACTCAGGATTTTTGGGAAGTTCAATTAGGAATACCGCATCCGGCAGGTTTAAAA
AAGAAAAAATCAGTAACAGTACTAGATGTGGGAGATGCATATTTTTCAGTTCCTTTAGAT
GAAAGTTTTAGAAAGTACACTGCATTCACCATACCTAGTATAAATAATGAGACACCAGGA
ATCAGATATCAGTACAATGTGCTGCCACAGGGATGGAAAGGATCACCAGCAATATTCCAG
AGTAGCATGACAAAAATCTTAGAGCCCTTTAGAATAAAAAATCCAGAAATGGTTATTTAT
CAATACATGGATGACTTGTATGTAGGATCTGATTTAGAAATAGGGCAGCACAGAATAAAA
ATAGAGGAGCTAAGAGCTCATCTATTGAGCTGGGGATTTACCACACCAGATAAAAAGCAT
CAGAAGGAGCCTCCATTCCTTTGGATGGGATATGAACTCCATCCTGACAGATGGACAGTC
CA
>CQ12003862
CCTCAAATCACTCTTTGGCAACGACCCCTTGTTGCCATAAAGATAGGGGGACAAGTAAAG
GAAGCTCTATTAGATACAGGAGCAGATGATACAGTATTAGAAGACATGAATTTGCCAGGG
AAATGGAAACCAAAAATGATAGGGGGAATTGGAGGTTTTATCAAAGTAAGACAATATGAA
CAGATACCCATAGAAATCTGTGGACATAAAGCTATAGGTACAGTATTAGTAGGACCTACA
CCTGTCAACATAATTGGAAGGAATCTGTTGACTCAGCTTGGTTGTACTTTAAATTTTCCA
ATCAGTCCTATTGAAACTGTACCAGTAAAACTAAAGCCAGGAATGGATGGCCCAAAGGTT
AAACAATGGCCATTGACAAAAGAGAAAATAGAAGCATTAACAGCAATTTGTGATGAAATG
GAAAAGGAAGGAAAAATTACAAAAATTGGGCCTGAAAATCCATACAACACTCCAATATTT
GCCATAAAAAAGAAGGACAGTACTAAGTGGAGAAAATTAGTAGATTTCAGGGAACTCAAT
AAAAGAACTCAAGATTTTTGGGAAGTTCAATTAGGAATACCACACCCAGCAGGATTAAAA
AAGAAAAAATCAGTAACAGTGCTGGATGTGGGGGATGCATATTTTTCAGTTCCTTTACAT
GAAGACTTCAGGAAATATACTGCATTCACCATACCTAGTACAAACAATGAAACACCAGGG
ACTAGGTATCAGTACAATGTGCTTCCACAGGGATGGAAAGGATCACCAGCAATATTTCAA
AGTAGCATGACAAAAATCTTAGAGCCTTTTAGAAAACAAAATCCAGACATAGTCATCTAT
CAATACATGGATGATTTATATGTAGGATCTGACTTAGAAATAGGGCAGCATAGAACAAAA
ATAGAGGAACTGAGACAACATTTGTTGAGGTGGGGATTTACCACACCAGACAAGAAACAT
CAGAAAGAACCCCCATTTCTTTGGATGGGGTATGAACTCCATCCTGACAAATGGACAGTA
CA
>CQ12003968
CCTCAGATCACTCTTTGGCAACGACCCCTCGTCACAATAAAGATAGGGGGGCAATTAAAG
GAAGCTTTATTAGATACAGGAGCAGATGATACAGTATTAGAAGACATGAATTTGCCAGGG
AAATGGAAACCAAAAATGATAGGGGGAATTGGAGGTTTTATCAAAGTAAGACAATATGAA
CAAATACCCATAGAAATCTGTGGACACAAAGCTGTAGGTACAGTATTAGTAGGACCTACA
CCTATCAACATAATTGGAAGAAACCTGCTGACTCAGCTTGGTTGCACTTTAAATTTTCCA
ATCAGTCCTATTGAAACTGTACCAGTAAAATTAAAGCCAGGAATGGATGGCCCAAAGGTT
AAACAATGGCCATTGACAGAAGAGAAAATAAAAGCATTAACGGCAATTTGTGATGAAATG
GAGAAGGAAGGAAAAATTACAAAAATTGGGCCTGAAAATCCATATAACACTCCAATATTT
GCCATAAAAAAGAAGGACAGTACTAAGTGGAGAAAATTAGTGGATTTTAGGGAACTCAAT
AAAAGAACTCAAGATTTTTGGGAAGTTCAATTAGGAATACCACACCCAGCAGGGTTAAAA
AAGAAGAAATCAGTGACAGTGCTAGATGTGGGGGATGCATATTTTTCAGTTCCTTTACAT
GAAGACTTCAGGAAATATACTGCATTCACCATACCTAGCATAAACAATGAAACACCAGGA
ATTAGGTATCAGTACAATGTACTTCCACAGGGATGGAAAGGATCACCAGCAATATTCCAA
AGTAGCATGACAAAAATCTTAGAGCCTTTTAGAAAACAAAATCCAGACATAGTTATCTAT
CAATACATGGATGATTTGTATGTAGGATCTGACTTAGAGATAGGGCAGCATAGAACAAAA
ATAGAGGAACTGAGAAAACATTTGTTGGCGTGGGGATTTACCACGCCAGACAAAAAACAT
CAGAAGGAACCTCCATTTCTTTGGATGGGGTATGAACTCCATCCTGACAAATGGACAGTG
CA
>CQ12003969
CCTCAAATCACTCTTTGGCAACGACCCCTTGTCACAATAAAAATAGGAGGGCAGCTGAAA
GAAGCTCTATTAGATACAGGAGCAGATGATACAGTATTAGAAGATATAAATTTGCCAGGA
AAATGGAAACCAAAAATGATAGGGGGAATTGGAGGTTTTATCAAAGTAAGGCAATATGAT
CAAATACCTATAGAAATTTGTGGGAAAAAAGCTATAGGAACAGTGTTAGTAGGACCTACA
CCTGTCAACATAATTGGACGAAATATGTTGACTCAGCTTGGTTGTACTTTAAATTTTCCA
ATTAGTCCTATTGACACTGTACCTGTAACATTAAAGCCAGGAATGGACGGACCAAAGGTT
AAACAGTGGCCATTGACAGAAGAAAAAATAAAAGCATTAACAGAAATTTGTAAGGAAATG
GAAAAGGAAGGAAAAATCTCAAAAATTGGGCCTGAAAATCCATATAATACTCCAGTGTTT
GCTATAAAGAAAAAGGATGGCACCAAATGGAGGAAATTAGTAGATTTCAGAGAGCTCAAT
AAAAGAACTCAGGACTTTTGGGAAGTTCAATTAGGAATACCACATCCAGCAGGATTAAAA
AAGAAAAAATCAGTAACAGTACTAGATGTGGGAGATGCATATTTTTCAGTCCCTTTAGAT
AAAAATTTTAGAAAGTATACCGCATTCACCATACCTAGTATAAACAATGAGACACCAGGA
ATCAGATATCAGTACAATGTGCTACCACAGGGATGGAAAGGATCTCCGGCAATATTCCAG
GGTAGCATGACAAAAATCTTAGAGCCCTTTAGAAGAAAAAATCCAGAGATAGTTATCTAT
CAATACATGGATGACTTATATGTAGGATCTGATTTAGAAATAGGGCAGCACAGAATAAAA
ATAGAGGAGCTGAGAGCTCATCTATTGAGCTGGGGATTTACTACACCAGACAAAAAGCAT
CAGAAGGAACCACCATTCCTTTGGATGGGATATGAACTCCATCCGGACAGATGGACAGTA
CA
>CQ12003970
CCTCAAATCACTCTTTGGCAACGACCCCTTGTTACCGTAAAGATAGGGGGGCAATTAAAG
GAAGCTCTATTAGATACAGGAGCAGATGATACAGTATTAGAAGACATGAATTTGCCAGGG
AAATGGAAACCAAAAATGATAGGGGGAATTGGAGGTTTTATCAAAGTAAGACAGTATGAA
CAGATACCCATAGAAATCTGTGGACATAAAGCTATAGGTACAGTATTAGTAGGACCTACA
CCTGTCAACATAATTGGAAGGAATCTGTTGACTCAGATTGGTTGTACTTTAAATTTTCCA
ATCAGTCCTATTGAAACTGTACCAGTAAAACTAAAGCCAGGAATGGATGGCCCAAAGGTT
AAACAATGGCCATTGACAAAAGAGAAAATAGAAGCATTAACAGCAATTTGTGATGAAATG
GAAAGGGAAGGAAAAATTACAAAAATTGGACCTGAAAATCCATACAACACTCCAATATTT
GCCATAAAAAAGAAAGACAGTACTAAGTGGAGAAAATTAGTAGATTTCAGGGAACTCAAT
AAAAGAACTCAAGATTTTTGGGAAGTTCAATTAGGAATACCACACCCAGCAGGATTAAAA
AAGAAAAAATCAGTGACAGTGCTGGATGTGGGGGATGCATATTTTTCAGTTCCTTTATAT
GAAGACTTCAGGAAATATACTGCATTCACCATACCTAGTACAAACAATGAAACACCAGGG
ATTAGGTATCAGTACAATGTACTTCCACAGGGATGGAAAGGATCACCAGCAATATTTCAA
AGTAGCATGACAAAAATCTTAGAGCCTTTTAGAAAACAAAATCCAGACATAGTCATCTAT
CAATACATGGATGATTTGTATGTAGGATCTGATTTAGAGATAGGGCAGCATAGAACAAAA
ATAGAGGAACTGAGGCAACATTTGTTGAGGTGGGGATTTACCACACCAGACAAGAAACAT
CAGAAAGAACCTCCATTTCTTTGGATGGGGTATGAACTCCATCCTGACAAATGGACAGTA
CA
>CQ12003973
CCTCAAATCACTCTTTGGCAACGACCCCTTGTTACCATAAAGATAGGGGGGCAATTAAAG
GAAGCTCTATTAGATACAGGAGCAGATGATACAGTATTAGAAGACATGAATTTGCCAGGG
AAATGGAAGCCAAAAATGATAGGGGGAATTGGAGGTTTTATCAAAGTAAGACAGTATGAA
CAGATACCCATAGAAATCTGTGGACATAAAGTTATAGGTACAGTATTAGTAGGATCTACA
CCTGTCAACATAATTGGAAGGAATCTGTTGACTCAGCTTGGTTGTACTTTAAATTTTCCA
ATCAGTCCTATTAAAACTGTACCAGTAAAACTAAAGCCAGGAATGGATGGCCCAAAGGTT
AAACAATGGCCATTGACAAAAGAGAAAATAGAAGCATTAACAGCAATTTGTGATGAAATG
GAAAAGGAAGGAAAAATTACAAAAATTGGGCCTGAAAATCCATACAACACTCCAATATTT
GCCATAAAAAAGAAAGATAGTACTAAGTGGAGAAAATTAGTAGATTTCAGGGAACTCAAT
AAAAGAACTCAAGATTTTTGGGAAGTTCAATTAGGAATACCACACCCAGCAGGATTAAAA
AAGAAAAAATCAGTGACAGTGCTGGATGTGGGGGATGCATATTTTTCAGTTCCTTTATAT
GAAGACTTCAGGAAATATACTGCATTCACCATACCTAGTATAAACAATGAAACACCAGGG
ATTAGGTATCAGTACAATGTACTTCCACAGGGATGGAAAGGATCACCAGCAATATTTCAA
AGTAGCATGACAAAAATCTTAGAGCCTTTTAGAAAACAACATCCAGACATAGTCATCTAT
CAATACATGGATGATTTGTATGTAGGATCTGACTTAGAGATAGGGCAGCATAGAACAAAA
ATAGAGGAACTGAGACAACATTTGTTGAGGTGGGGATTTACCACACCAGACAAGAAACAT
CAGAAAGAACCTCCATTTCTTTGGATGGGGTATGAACTCCATCCTGACAAATGGACAGTA
CA
>CQ12004039
CCTCAAATCACTCTTTGGCAACGACCCCTTGTCACAATAAAAATAGAAGGACAGCTGAAA
GAGGCGTTATTAGATACAGGAGCAGATGATACAGTATTAGAAGATATAAATTTGCCAGGG
AAATGGAAACCAAAAATGATAGGGGGAATTGGAGGTTTTATCAAAGTAAGGCAATATGAT
CAGATACTTATAGAAATTTGTGGAAAAAAGGCTATAGGTACAGTGTTAGTAGGACCTACA
CCTGTCAACATAATTGGACGAAATATGTTGACTCAGATTGGTTGTACTTTAAATTTCCCA
ATTAGTCCTATTGACACTGTACCAGTAACATTAAAGCCAGGAATGGATGGACCAAAGGTC
AAACAGTGGCCATTGACAGAAGAAAAAATAAAAGCATTAACAGAAATTTGTAGGGAAATG
GAAGAGGAAGGAAAAATCTCAAAAATTGGGCCTGAAAATCCATATAATACTCCAGTATTT
GCTATAAAGAAAAAGGACAGCACCAAATGGAGGAAATTAGTAGATTTCAGAGAGCTCAAT
AAAAGAACTCAGGACTTTTGGGAAGTTCAATTAGGAATACCGCATCCAGCAGGATTAAAA
AAGAAAAAATCAGTGACAGTACTAGATGTGGGAGATGCATATTTTTCAGTCCCTTTAGAT
GAAAGCTTTAGAAAGTATACTGCATTCACCATACCTAGTAGAAACAATGAGACACCAGGA
ATCAGATATCAGTACAATGTGCTACCACAGGGATGGAAAGGATCTCCGGCAATATTCCAG
TGTAGCATGACAAAAATCTTAGAGCCCTTTAGAAAAAACAATCCAGAGATAGTTATCTAT
CAATACATGGATGACTTGTATGTAGGATCTGATTTAGAAATAGGGCAGCATAGAATAAAA
ATAGAGGAGCTAAGAGCTCATCTATTAAGCTGGGGATTTACTACACCAGACAAAAAGCAT
CAGAAGGAACCACCATTTCTTTGGATGGGATATGAACTCCATCCTGACAGATGGACAGTC
CA
>CQ12004040
CCTCAAATCACTCTTTGGCAACGACCCCTCGTCGCAATAAAGGTAGGGGGGCAAGTAAAG
GAAGCTCTACTGGATACAGGGGCAGATGATACAGTATTAGAAGAAATGAATTTGCCAGGG
AAATGGAAACCAAAAATGATAGGGGGAATTGGAGGTTTTATCAAAGTAAGACAGTATGAA
CAGGTACCCATAGAAATTTGCGGACACAAAGCAATAGGTACAGTATTAATAGGACCTACA
CCTGTCAACATAATTGGAAGAAATTTGTTGACTCAACTTGGCTGCACTCTAAATTTTCCA
ATCAGTCCTATTGAAACTGTACCAGTAAAATTAAAGCCAGGAATGGATGGCCCAAAGGTT
AAACAATGGCCATTGACAGAAGAGAAAATAAAAGCATTAACAGAGATTTGTAAGGAAATG
GAAAAGGAAGGAAAAATTACAAAAATTGGGCCTGAAAATCCATATAACACTCCAATATTT
GCCATAAAAAAGAAGGACAGTACTAAGTGGAGAAAATTAGTAGATTTCAGGGAACTCAAT
AAAAGAACTCAAGATTTTTGGGAGGTTCAATTAGGAATACCACACCCATCAGGGTTAAAA
AAGAAAAAGTCAGTAACAGTACTGGATGTGGGGGATGCATATTTTTCAGTTCCCTTACAT
GAAGACTTCAGGAAATATACTGCATTTACCATACCCAGTACAAACAATGAAACACCAGGG
GTTAGGTATCAGTACAATGTACTTCCACAGGGATGGAAAGGATCACCAGCAATATTCCAA
AGTAGCATGACAAAAATCTTAGAGCCTTTTAGAAAACAAAATCCAGACATAGTTATCTAT
CAATACATGGATGATTTGTATGTAGGATCTGACTTAGAAATAGGGCAACATAGAACAAAA
ATAGAGGAACTGAGACAACATTTGTTGAGGTGGGGATTTACCACACCAGACAAGAAACAT
CAGAAAGAACCTCCATTTCTTTGGATGGGGTATGAACTCCATCCTGACAAATGGACAGTA
CA
>cq12004073
CCTCAAATCACTCTTTGGCAGCGACCCCTTGTCACAGTAAAAATAGAAGGACAGCTGAAA
GAAGCTCTATTAGATACAGGAGCAGATGATACAGTATTAGAAGATATAAATTTGCCAGGA
AAATGGAAGCCAAAAATGATAGGGGGAATTGGAGGTTTTATCAAGGTCAGGCAATATGAT
CAGATACTTATAGAAATTTGTGGAAAAAAGGCTATAGGTACAGTGTTAGTAGGACCTACA
CCTGTCAACATAATTGGGCGAAATATGTTGACTCAGATTGGTTGTACTTTAAATTTCCCA
ATTAGTCCTATTGACACGGTACCAGTAAAATTAAAGCCAGGAATGGATGGGCCAAAGGTT
AAACAATGGCCATTGACAGAAGAAAAAATAAAAGCATTAACAGAAATTTGTAAAGAAATG
GAAGAGGAGGGAAAAATCTCAAAAATTGGGCCTGAAAATCCATACAATACTCCAGTATTT
GCTATAAAGAAAAAAGACAGCACCAAATGGAGGAAATTAGTAGACTTCAGAGAACTCAAT
AAAAGAACTCAGGACTTTTGGGAAGTTCAGTTAGGAATACCGCATCCAGCAGGTTTAAAA
AAGAAAAAATCAGTAACAGTACTAGATGTAGGAGATGCATACTTCTCAGTTCCTTTAGAC
GAAAGCTTTAGAAAGTATACTGCATTCACCATACCTAGTAGAAACAATGAGACACCAGGA
ATTAGATATCAGTACAATGTGCTTCCACAGGGATGGAAAGGATCACCAGCAATATTCCAA
AGTAGCATGACAAAAATCTTAGAGCCTTTTAGAAAACAAAATCCAGACATAGAGATCTAT
CAATACATGGATGATTTGTATGTAGGATCTGACTTAGAAATAGGGCAGCATAGAACAAAA
GTAGAGGAGCTGAGACAACATTTGTTGAAGTGGGGGCTTACTACACCAGACAAGAAACAT
CAGAAAGAACCCCCATTCCTTTGGATGGGCTATGAACTCCATCCTGATAAATGGACAGTA
CA
>cq12004152
CCTCAAATCACTCTTTGGCAACGACCCCTTGTTGCCATAAAGATAGGGGGGCAATTAAAG
GAAGCTCTATTAGATACAGGAGCAGATGATACAGTATTAGAAGACATGAATTTGCCAGGG
AAATGGAAACCAAAAATGATAGGGGGAATTGGAGGTTTTATCAAAGTAAGACAGTATGAA
CAGATACCCATAGAAATTTGTGGACATAAAGCTATAGGTACAGTATTAGTAGGACCTACA
CCTGTCAACATAATTGGAAGAAATCTGTTGACTCAGCTTGGTTGTACTCTAAATTTTCCA
ATCAGTCCTATTAAAACTATACCAGTAAAACTAAAGCCAGGAATGGATGGCCCAAAGGTT
AAACAATGGCCATTGACAAAAGAGAAAATAGAAGCATTAACAGCAATTTGTAATGAAATG
GAAAAGGAAGGAAAGATTACAAAAATTGGGCCTGAAAATCCATACAACACTCCAATATTT
GCCATAAAGAAGAAAGACAGTACTAAGTGGAGAAAATTAGTAGATTTCAGGGAACTCAAT
AAAAGAACTCAAGATTTTTGGGAAGTTCAATTAGGAATACCACACCCAGCAGGATTAAAA
AAGAAAAAATCAGTGACAGTGCTGGACGTGGGGGATGCATATTTTTCAGTTCCTTTATAT
GAAGACTTCAGGAAATATACTGCATTCACCATACCTAGTATAAACAATGAAACACCAGGG
ATTAGGTATCAGTACAATGTACTTCCACAGGGATGGAAAGGATCACCAGCAATATTTCAA
AGTAGCATGACAAAAATCTTAGAGCCTTTTAGAAAACAAAATCCAGACATAGTCATCTAT
CAATACATGGATGATTTGTATGTAGGATCTGACTTAGAGATAGGGCAGCATAGAACAAAA
ATAGAGGAACTGAGACAACATTTGTTGAGGTGGGGATTTACCACACCAGACAAGAAACAT
CAGAAAGAACCTCCATTTCTTTGGATGGGGTATGAACTCCATCCTGACAAATGGACAGTA
CA
>cq12004175
CCTCAAATCACTCTTTGGCAACGACCCCTTGTTACCATAAAGATAGGGGGGCAATTAAAG
GAAGCTCTATTAGATACAGGAGCAGATGATACAGTATTAGAAGACATGAATTTGCCAGGG
AAATGGAAACCAAAAATGATAGGGGGAATTGGAGGTTTTATCAAAGTAAGACAGTATGAG
CAGATACCCATAGAAATCTGTGGACATAAAGCTATAGGTACAGTATTAGTAGGACCTACA
CCTGTCAACATAATTGGAAGAAATCTGTTGACTCAGCTTGGTTGTACTTTAAATTTTCCA
ATCAGTCCTATTGAAACTGTACCAGTAAAACTAAAGCCAGGAATGGATGGCCCAAAGGTT
AAACAATGGCCATTGACAAAAGAGAAAATAGAAGCATTAACAGCAATTTGTGATGAAATG
GAAAAGGAAGGAAAAATTTCAAAAATTGGGCCTGAAAATCCATACAACACTCCAATATTT
GCCATAAAAAAGAAAGACAGTACTAAGTGGAGAAAATTAGTAGATTTCAGGGAACTCAAT
AAAAGAACTCAAGATTTTTGGGAAGTTCAATTAGGAATACCACACCCAGCAGGATTAAAA
AAGAAAAAATCAGTGACAGTGCTGGATGTGGGGGATGCATATTTTTCAGTTCCTCTATAT
GAAGACTTCAGGAAATATACTGCATTCACCATACCTAGTATAAACAATGAAACACCAGGG
ATTAGGTATCAGTACAATGTACTTCCACAGGGATGGAAAGGATCACCAGCAATATTTCAA
AGTAGCATGACAAAAATCTTAGAGCCTTTTAGAAAACAAAATCCAGACATAGTCATCTAT
CAATACATGGATGATTTGTATGTAGGATCTGACTTAGAGATAGGGCAGCATAGAACAAAA
ATAGAGGAACTAAGACAACATTTGTTGAGGTGGGGATTTACCACACCAGACAAGAAACAT
CAGAAAGAACCTCCATTTCTTTGGATGGGGTATGAACTCCATCCTGACAAATGGACAGTA
CA
>cq12004275
CCTCAAATCACTCTTTGGCAACGACCCCTTGTCACAGTAAAGATAGGGGGGCAATTAAAG
GAAGCTCTATTAGATACAGGAGCAGATGATACAGTATTAGAAGACATGAATTTGCCAGGG
AAATGGAAACCAAAAATGATAGGGGGAATTGGAGGTTTTATCAAAGTAAGACAGTATGAA
CAGGTACCCATAGAAATCTGTGGACATAAAGCTATAGGTACAGTATTAGTAGGACCTACA
CCTGTCAACATAATTGGGAGGAATCTGTTGACTCAGCTTGGTTGTACTTTAAATTTTCCA
ATCAGTCCTATTGAAACTGTACCAGTAAAACTAAAGCCAGGAATGGATGGCCCAAAGGTT
AAACAATGGCCATTGACAAAAGAGAAAATAGAAGCATTAACAGCAATTTGTGATGAAATG
GAAAAGGAAGGAAAAATTACAAAAATTGGGCCTGAAAATCCATACAACACTCCAATATTT
GCCATAAAAAAGAAAGACAGTACTAAGTGGAGAAAATTAGTAGATTTCAGGGAACTCAAT
AAAAGAACTCAAGATTTTTGGGAAGTTCAATTAGGAATACCACACCCAGCAGGATTAAAA
AAGAAAAAATCAGTGACAGTGCTGGATGTGGGGGATGCATATTTTTCAGTTCCTTTATAT
GAAGACTTCAGGAAATATACTGCATTCACCATACCTAGTATAAACAATGAAACACCAGGG
ATTAGGTATCAGTACAATGTACTTCCACAGGGATGGAAAGGATCACCAGCAATATTTCAA
AGTAGCATGACAAAAATCTTAGAGCCTTTTAGAAAACAAAATCCAGACATAGTCATCTAT
CAATACATGGATGATTTGTATGTAGGATCTGACTTAGAGATAGGGCAGCATAGAACAAAA
ATAGAGGAACTGAGACAACATTTGTTGAGGTGGGGATTTACCACACCAGACAAGAAACAT
CAGAAAGAACCTCCATTTCTTTGGATGGGGTATGAACTCCATCCTGACAAATGGACAGTA
CA
>cq12004297
CCTCAGATCACTCTTTGGCAGCGACCCCTTGTCTCAATAAAAGTAGAAGGCCAGATAAAA
GAGGCTCTCTTAGACACAGGAGCAGATGATACAGTATTAGAAGAAGTAAATTTGCCAGGA
AAATGGAAACCAAAAATGATAGGAGGAATTGGAGGTTTTATCAAAGTAAGACAATATGAG
CAAATAACTATAGAAATTTGTGGAAAAAAGGCTATAGGTACAGTATTGGTGGGACCCACA
CCTGTCAACATAATTGGAAGAAATATGTTGACCCAGCTTGGATGCACACTAAATTTTCCA
ATCAGTCCCATTGAAACTGTACCAGTAAAATTAAAGCCAGGGATGGATGGCCCAAAGGTT
AAACAATGGCCATTGACAGAAGAAAAAATAAAAGCATTAACAGCAATCTGTGAGGAAATG
GAGAAGGAAGGAAAAATTACAAAAATTGGGCCTGATAATCCATATAACACCCCAATATTC
GCCATAAAAAAGAAGGACAGTACTAAGTGGAGAAAATTAGTAGATTTCAGGGAACTCAAT
AAAAGAACTCAGGATTTTTGGGAAGTTCAATTAGGAATACCACACCCAGCAGGGTTAAAA
AAGAAAAAATCAGTATCAGTCCTGGATGTAGGTGATGCATATTTCTCAGTTCCTTTAGAT
AAAGATTTCAGGAAGTATACTGCATTTACCATACCCAGTGTAAACAACGAGACACCAGGG
ATTAGATACCAGTACAATGTGCTTCCACAGGGATGGAAAGGATCACCAGCAATATTCCAA
TGTAGCATGACAAAAATCTTAGAGCCTTTTAGAAAACAAAATCCAGACATAGATATCTAT
CAATACATGGATGACTTGTATGTAGGATCTGATTTAGAAATAGGGCAGCATAGAGCAAAA
ATAGAGGAACTGAGAGAACATCTGTTAAGGTGGGGATTTACCACACCAGACAAGAAACAT
CAGAAAGAACCTCCATTTCTTTGGATGGGGTATGAACTCCATCCTGACAAATGGACAGTA
CA
>cq12004325
CCTCAAATCACTCTTTGGCAACGACCCCTTGTTACCATAAAGATAGGGGGGCAATTAAAG
GAGGCTCTATTAGATACAGGAGCAGATGATACAGTATTAGAAGAAATGAATTTGCCAGGG
AAATGGAAACCAAGAATGATAGGGGGAATTGGAGGTTTTATCAAAGTAAGACAGTATGAA
CAGGTACCCATAGAAATATGTGGACATAAAGCTATAGGTACAGTATTAATAGGACCTACA
CCCGTCAACATAATTGGAAGGAATCTGTTGACTCAGCTTGGTTGTACTTTAAATTTTCCA
ATCAGTCCTATTGAAACTGTGCCAGTAAAACTAAAGCCAGGAATGGATGGCCCAAAGGTT
AAACAATGGCCATTGACAAAAGAGAAAATAGAAGCATTAACAGCAATTTGTGATGAAATG
GAAAAGGAAGGAAAAATTTCAAAAATTGGGCCTGAAAATCCATACAATACTCCAATATTT
GCCATAAAAAAGAAAGACAGTACTAAGTGGAGAAAATTAGTAGATTTCAGGGAACTCAAT
AAAAGAACTCAAGATTTTTGGGAAGTTCAATTAGGAATACCACACCCAGCAGGATTAAAA
AGGAAAAAATCAGTGACAGTGCTGGATGTGGGGGATGCATATTTTTCAGTTCCTTTATAT
GAAGACTTCAGGAAATATACTGCATTCACCATACCTAGTATAAACAATGAAACACCAGGG
ATTAGGTATCAGTACAATGTACTTCCACAGGGATGGAAAGGGTCACCAGCAATATTTCAA
AGTAGCATGACAAGAATCTTAGAGCCTTTTAGAAAACGAAATCCAGAAATAGTCATCTAT
CAATATATGGATGATTTGTATGTAGGATCTGACTTAGAGATAGGGCAGCATAGAACAAAA
ATAGAGGAACTGAGACAACATTTATTGAGGTGGGGATTTACCACACCAGACAAGAAACAC
CAGAAAGAACCTCCATTTCTTTGGATGGGGTATGAACTCCATCCTGACAAATGGACAGTA
CA
>cq12004409
CCTCAAATCACTCTTTGGCAACGACCCCTTGTCACAGTAAAAGTAGAAGGACAGCTAAAA
GAAGCTCTATTAGATACAGGAGCAGATGATACAGTATTAGAAGATATAAATTTGCCAGGA
AAATGGAAACCAAAAATGATAGGGGGAATTGGAGGTTTTATCAAGGTAAGGCAATATGAT
CAGATACTTATAGAAATTTGTGGAAAAAAGGCTATAGGTACAGTGTTAGTAGGACCTACG
CCTGTCAACATAATTGGACGAAATATGTTGACCCAGATTGGTTGTACTTTAAATTTTCCC
ATTAGTCCTATTGACACTGTACCAGTAAAATTAAAGCCAGGAATGGATGGACCAAAGGTT
AAACAGTGGCCATTGACAGAAGAAAAAATAAAAGCATTAACAGAAATTTGTAAAGAGATG
GAAAAGGAAGGAAAAATCTCAAAGATTGGGCCTGAAAATCCATATAATACTCCAGTATTT
GCCATAAAGAAAAAGGACAGCACCAAATGGAGAAAATTAGTAGATTTCAGAGAACTCAAT
AAGAGAACTCAAGACTTCTGGGAGGTGCAATTAGGAATACCACATCCCGCAGGGTTAAAA
AAGAAGAAATCAGTAACAGTACTAGATGTGGGTGATGCATATTTCTCAATTCCTTTAGAT
GAAAACTTCAGAAAGTATACTGCATTCACCATACCTAGTATAAACAATGAAACGCCAGGG
ATTAGATATCAGTATAATGTGCTTCCCCAGGGATGGAAAGGATCACCAGCAATATTCCAA
AGTAGCATGACAAAAATCTTAGAGCCTTTTAGAAAACAAAATCCAGACATAGTGATCTAT
CAATATATGGATGATTTGTATGTAGGATCTGACTTAGAAATAGGGCAACATAGGATAAAA
ATAGAAGAACTGAGGCAACATCTGTTGAAGTGGGGATTAACCACACCAGACAAAAAACAT
CAGAAGGAACCTCCATTTCTTTGGATGGGATATGAACTCCATCCAGACAGATGGACAGTC
CA
>cq12004516
CCTCAGATCACTCTTTGGCAACGACCTCTTGTCCCAATAAAGATAGGGGGGCAATTAAAG
GAAGCTCTATTAGATACAGGAGCAGATGATACAGTATTAGAAGACATGAATTTGCCAGGA
AAATGGAAACCAAAAATGATAGGGGGAATTGGAGGTTTTATCAAGGTAAGACAGTATGAA
CAGATACCCATAGAAATTTGCGGACACAAGGCTATAGGTACAGTATTAGTAGGGCCTACA
CCTGTCAACATAATTGGCAGAAATTTGTTGACTCAGCTTGGTTGCACTTTAAATTTTCCC
ATCAGTCCCATTGAAACTGTACCAGTAAAATTAAAGCCAGGAATGGATGGCCCAAAGGTT
AAACAATGGCCATTGACAGAAGAAAAAATAAAAGCATTAACAGCAATTTGTGAGGAAATG
GAGAAGGAAGGAAAAATTACAAAAATTGGGCCTGAGAATCCATATAACACTCCAATATTT
GCCATAAAAAAGAAGGACAGTACTAAGTGGAGAAAATTAGTAGATTTCAGGGAACTCAAT
AAAAGAACGCAAGATTTTTGGGAAGTTCAATTAGGAATACCACACCCAGCAGGGTTAAAA
AAGAAAAAATCAGTGACAGTACTAGATGTGGGTGATGCATATTTTTCAGTTCCTTTATAT
GAAGACTTCAGGAAATATACTGCATTCACCATACCTAGTATAAACAATGAAACACCCGGG
ATTAGGTATCAGTACAATGTACTTCCCCAGGGATGGAAAGGATCACCAGCAATATTCCAA
AGTAGCATGACAAAGATCTTAGATCCTTTTAGAAAACAAAATCCAGACATAGTCATCTAT
CAATACATGGATGATTTGTATGTAGGATCTGACTTAGAAATAGGGCAGCACAGAACAAAA
ATAGAGGAATTGAGACAACATTTGTTGAGGTGGGGATTTACCACACCAGACAAGAAACAT
CAGAAAGAACCTCCATTTCTTTGGATGGGGTATGAACTCCATCCTGACAAATGGACAGTA
CA
>cq12004551
CCTCAGATCACTCTTTGGCAGCGACCCCTTGTCTCAATAAAAATAGAGGGCCCAATAAGA
GAGGCTCTCTTAGACAGAGGAGCAGATGATACAGTATTAGAAGAAATAAATTTGCCAGGA
AAATGGAAACCAAAAATGATAGGAGGAATTGGAGGTTTTATCAAAGTAAGACAATATGAG
CAAATAGTTATAGAAATTTGTGGAAAAAAGGCTATAGGTACAGTGTTAGTGGGACCCACA
CCTGTCAACATAATTGGAAGAAATATGTTGACTCAGCTTGGATGCACACTAAATTTTCCA
ATCAGTCCCATTGACACTGTACCAGTAAAATTAAAGCCAGGAATGGATGGCCCAAAGGTG
AAACAATGGCCATTGACAGAAGAAAAAATAAAAGCATTAACAGCAATTTGTGATGAAATG
GAGAAGGAAGGAAAAATTACAAAAATTGGGCCTGACAATCCATATAACACTCCAATATTT
GCCATAAAAAAGAAGGACAGTACTAAGTGGAGAAAATTAGTAGATTTCAGGGAACTCAAT
AAAAGAACTCAAGATTTTTGGGAAGTTCAATTAGGAATACCACACCCAGCAGGGTTAAAA
AAGAAAAAATCAGTAACAGTTCTGGATGTGGGTGATGCATATTTCTCAGTTCCTTTAGAT
AAAGACTTCAGGAAGTATACTGCGTTTACCATACCTAGTGTAAACAATGCAACACCAGGA
ATTAGATATCAGTACAATGTGCTTCCACAGGGATGGAAAGGATCACCAGCAATATTCCAA
TGTAGCATGACAAAAATCTTAGAGCCTTTTAGAAAACAAAATCCAGACTTAGTTATCTAT
CAATACATGGATGACTTGTATGTAGGATCTGATTTAGAAATAGGACAGCATAGAACAAAA
GTAGAGGAGCTGAGAAAACATCTGTTAAAGTGGGGATTTACCACACCAGACAAGAAACAT
CAGAAAGAACCGCCATTTCTTTGGATGGGGTATGAACTCCATCCTGACAAATGGACAGTA
CA
>CQ12004552
CCTCAAATCACTCTTTGGCAACGACCCCTCGTCACAATAAAGATAGGGGGGCAGTTAAAG
GAAGCTCTATTAGATACAGGAGCAGATGATACAGTATTAGAAGACATGAATTTGCCAGGG
AAATGGAAGCCAAAAATGATAGGGGGAATTGGAGGTTTTATCAAAGTAAGACAGTATGAA
CAGATACCCATAGAAATCTGCGGACACAAAGCTATAGGTACAGTATTAGTAGGACCTACA
CCTGTCAACATAATTGGAAGAAATCTGTTGACTCAGATTGGTTGCACTTTAAATTTTCCA
ATCAGTCCCATTGAAACTGTACCAGTAAAATTAAAGCCAGGAATGGATGGCCCAAAGGTT
AAACAATGGCCATTGACAGAAGAGAAAATAAAAGCATTAACAGCAATTTGTGAAGAAATG
GAGAAGGAAGGAAAAATTACAAAAATTGGGCCTGAAAACCCATATAACACTCCAATATTT
GCCATAAAAAAGAAGGACAGTACTAAGTGGAGAAAATTAGTAGATTTCAGGGAACTCAAT
AAAAGAACTCAAGATTTTTGGGAAGTTCAGTTAGGAATACCACACCCAGCAGGGTTAAAA
AAGAAAAAATCAGTGACAGTACTGGATGTGGGGGATGCATATTTTTCAGTTCCTTTATAT
GAAGATTTCAGGAAATATACTGCATTCACCATACCTAGTATAAACAATGAAACACCAGGG
ATTAGGTATCAGTACAATGTACTTCCACAGGGATGGAAAGGATCACCAGCAATATTCCAA
AGTAGCATGACAAGAATCTTAGAGCCTTTTAGAAAACAAAATCCAGACATAGTTATCTAT
CAATACATGGATGACTTGTATGTAGGATCTGACTTAGAAATAGGACAGCATAGAACAAAA
ATAGAGGAGCTGAGAGAGCATTTGTTGAGGTGGGGGTTTACCACACCAGACAAGAAACAT
CAGAAGGAACCTCCATTTCTTTGGATGGGGTATGAACTCCATCCTGACAAGTGGACAGTA
CA
>CQ12004662
CCTCAAATCACTCTTTGGCAACGACTCAAAGACACAATAAAGATAGGGGGGCAGTTAAAG
GAAGCTCTATTATATACAGGAGCAGATGATACAGTAATAGAAGACATGAATTTGCCAGGG
AAATGGAAGCCAAAAATGATAGGGGGAATTGGAGGTTTTATCAAAGTAAGACAGTATGAC
CAGATACCCATAGAAATCTGCGGACACAAAACTATAGGTACAGTATTAGTAGGACCTACA
CCTGTCAACATAATTGGAAGAAATCTGTTGACTCAGCTTGGTTGCACTTTAAATTTTCCA
ATCAGTCCCATTGACACTGTACCAGTGAAATTAAAGCCAGGAATGGATGGCCCAAAGGTT
AAACAATGGCCATTGACAGAAGAGAAAATAAAAGCATTAACAGCAATTTGTGATGAAATG
GAGAAGGAAGGAAAAATTACAAAAATTGGGCCTGAAAACCCATATAACACTCCAATATTT
GCCATAAAAAAGAAGGACAGTACTAAGTGGAGAAAATTAGTAGATTTCAGGGAACTCAAT
AAGAGAACCCAAGATTTTTGGGAAGTTCAATTAGGAATACCACACCCAGCAGGGTTAAAA
AGGAAAAAATCAGTGACAGTACTGGATGTGGGGGATGCATATTTTTCAGTTCCTTTATAT
GAAGATTTCAGGAAATATACTGCATTCACCATACCTAGTATAAACAATGAAACACCAGGG
GTTAGGTATCAGTACAATGTACTTCCACAAGGATGGAAAGGATCACCAGCAATATTCCAA
AGTAGCATGACAAGAATCTTAGAGCCTTTTAGAAAACAAAATCCTGACATAGTTATCTAT
CAATACATGGATGATTTGTATGTAGGATCTGACTTAGAGATAGGGCAGCATAGAACAAAA
ATAGAGGAGCTGAGAAAACATTTGTTGAGGTGGGGGTTTACCACACCAGACAAGAAACAT
CAGAAGGAACCTCCATTTCTTTGGATGGGGTATGAACTCCATCCTGACAAGTGGACAGTA
CA
>CQ12004663
CCTCAAATCACTCTTTGGCAACGACCCCTTGTTACCATAAAGATAGGGGGGCAATTAAAG
GAAGCTCTATTAGATACAGGAGCAGATGATACAGTATTAGAAGACATGAATTTGCCAGGG
AAATGGAAACCAAAAATGATAGGGGGAATTGGAGGTTTTATCAAAGTAAGACAGTATGAT
CAGATACCCATAGAAATCTGTGGACATAAGGCTATAGGTACAGTATTAATAGGACCTACA
CCTGTCAACATAATTGGAAGAAATCTGTTGACTCAGCTTGGTTGTACTTTGAATTTTCCA
ATCAGTCCTATTGAAACTGTACCAGTAAAACTAAAGCCAGGAATGGATGGCCCAAAGGTT
AAACAATGGCCATTGACAAAAGAAAAAATAGAAGCATTAACAGCAATTTGTGATGAAATG
GAAAAGGAAGGAAAAATTACAAAAATTGGGCCTGAAAATCCATACAACACTCCAATATTT
GCCATAAAAAAGAAAGACAGTACTAAGTGGAGAAAATTAGTAGATTTCAGGGAACTCAAT
AAAAGAACTCAAGATTTTTGGGAAGTTCAATTAGGAATACCACACCCAGCAGGATTAAAA
AAGAAAAAATCAGTGACAGTGCTGGATGTGGGGGATGCATATTTTTCAGTTCCTTTATAT
GAAGACTTCAGGAAATATACTGCATTCACCATACCTAGTATAAACAATGAAACACCAGGG
ATTAGGTATCAGTACAATGTACTTCCACAGGGATGGAAAGGATCACCAGCAATATTTCAA
AGTAGCATGACAAAAATCTTAGAGCCTTTTAGAAAACAAAATCCAGACATAGTCATCTAT
CAATACATGGATGATTTGTATGTAGGATCGGACTTAGAGATAGGGCAGCATAGAACAAAA
ATAGAGGAACTGAGACAACATTTGTTAAAGTGGGGATTTACCACACCAGACAAGAAACAT
CAGAAAGAACCTCCATTTCTTTGGATGGGGTATGAACTCCATCCTGACAAATGGACAGTA
CA
>CQ12004688
CCTCAAATCACTCTTTGGCAACGACCCCTTGTTACAATAAAAATAGGGGGGCAATTAAAG
GAAGCTTTATTAGATACAGGAGCAGATGATACAGTATTAGAAGACATGAATTTGCCAGGG
AAATGGAAACCAAAAATGATAGGGGGAATTGGAGGTTTTATCAAAGTAAGACAGTATGAA
CAGATACCCATAGAAATTTGTGGACATAAAGCTATAGGTACAGTATTAGTAGGACCGACA
CCTGTCAACATAATTGGAAGAAATCTGTTGACTCAGCTTGGTTGTACTTTAAATTTTCCA
ATCAGTCCTATTGAAACTGTACCAGTAAAACTAAAGCCAGGAATGGATGGCCCAAAGGTT
AAACAATGGCCATTGACAAAAGAGAAAATAGAAGCATTAACAGCAATTTGTGATGAAATG
GAAAAGGAAGGAAAAATTACAAAAATTGGGCCTGAAAATCCATACAACACTCCAATATTT
GCCATAAAAAAGAAAGACAGTACTAAGTGGAGAAAATTAGTAGATTTCAGGGAACTCAAT
AAAAGAACTCAAGATTTTTGGGAAGTTCAATTAGGAATACCACACCCAGCAGGACTAAAA
AAGAAAAAATCAGTGACAGTGCTGGATGTGGGGGATGCATATTTTTCAGTTCCTTTAGAT
AAAGACTTCAGGAAATATACTGCATTCACCATACCTAGTATAAACAATGAAACACCAGGG
ATTAGGTATCAGTACAATGTACTTCCACAAGGATGGAAAGGATCACCAGCAATATTTCAA
AGTAGCATGACAAAAATCTTAGAGCCTTTTAGAAAACAAAATCCAGACATAGTCATCTAT
CAATACATGGATGATTTGTATGTAGGATCTGACTTAGAGATAGGGCAGCATAGAACAAAA
ATAGAGGAACTGAGACAACATTTGTTGAGGTGGGGATTTACCACACCAGACAAGAAACAT
CAGAAAGAACCTCCATTTCTTTGGATGGGATATGAACTCCATCCTGACAAATGGACAGTA
CA
>CQ12004742
CCTCAAATCACTCTTTGGCAACGACCCCTTGTCACAGTAAAAATAGGAGGACAGCTGAAA
GAAGCTCTATTAGATACAGGAGCAGATGATACAGTATTAGAAGATATAAATTTGCCAGGA
AAATGGAAACCAAGAATGATAGGGGGAATTGGAGGTTTTATCAAGGTAAGGCAATATGAT
CAGATACTTATAGAAATTTGTGGAAAAAAGGCTATAGGTACAGTGTTAGTAGGACCTACA
CCTATCAACATAATTGGACGAAATATGTTGACTCAGATTGGTTGTACTTTAAATTTCCCA
ATTAGTCCTATTGACACTGTACCAGTAACATTAAAACCAGGAATGGATGGGCCAAAGGTT
AAACAGTGGCCATTAACAGAAGAAAAAATAAAAGCATTAACAGAAATTTGTAAAGAGATG
GAAGAAGAAGGAAAAATCTCAAAGATTGGGCCTGAGAATCCATACAATACTCCAGTATTT
GCTATAAAGAAAAAGGACAGCACTAAGTGGAGAAAATTAGTAGATTTCAGAGAGCTCAAT
AAAAGAACGCAGGACTTTTGGGAAGTTCAATTAGGAATACCGCATCCGGCAGGTTTAAAA
AAGAAAAAATCAGTAACAGTGCTAGATGTAGGAGATGCATATTTTTCAGTTCCTTTAGAT
GAAAGCTTTAGAAAATATACTGCATTCACCATACCTAGTATAAACAATGAGACACCAGGA
ATCAGATATCAGTACAATGTGTTGCCACAGGGATGGAAGGGATCACCAGCAATATTCCAG
AGTAGTATGACAAAAATCTTAGAGCCCTTTAGAAGAAAAAATCCAGAAATGGTTATCTAT
CAATACATGGATGACTTGTATGTAGGATCTGATCTAGAAATAGGGCAGCACAGAATAAAA
ATAGAGGAGCTAAGAGCTCATCTATTGAGCTGGGGATTTACTACACCAGACAAAAAGCAT
CAGAAGGAACCTCCATTCCTTTGGATGGGATATGAACTCCATCCTGACAGATGGACAGTA
CA
>CQ12004802
CCTCAAATCACTCTTTGGCAACGACCCCTTGTCGCAATAAAGATAGGGGGGCAATTAAAG
GAAGCTCTATTAGATACAGGAGCAGATGATACAGTATTAGAAGAAATGAATTTGACAGGG
AAATGGAAACCAAAAATGATAGGGGGAATTGGAGGTTTTATCAAAGTAAGACAGTATGAA
CAGATACCCATAGAAATCTGTGGACATAAAGTTATCGGTACAGTATTAATAGGACCTACA
CCTGTCAACATAATTGGAAGAAATCTGTTGACTCAGCTTGGTTGTACTTTAAATTTTCCA
ATCAGTCCTATTGAAACTGTACCAGTAAAATTAAAGCCAGGAATGGATGGCCCAAAGGTT
AAACAATGGCCATTGACAAAAGAGAAAATAGAAGCATTAACAGCAATTTGTGATGAAATG
GAAAAGGAAGGAAAAATTACAAAAATTGGGCCTGAAAATCCATACAACACTCCAATATTT
GCCATAAAAAAGAAAGATAGTACTAAGTGGAGAAAATTAGTAGATTTCAGGGAACTCAAT
AAAAGAACTCAAGATTTTTGGGAAGTTCAATTAGGAATACCACACCCAGCAGGATTAAAA
AAGAAAAAATCAGTAACAGTGCTGGATGTGGGAGATGCATATTTTTCAGTTCCTTTAGAT
GAAGACTTCAGGAAATATACTGCATTCACCATACCTAGTATAAACAATGAAACACCAGGG
ATTAGGTATCAATACAATGTACTTCCACAGGGATGGAAAGGATCACCAGCAATATTTCAA
AGTAGCATGACAAAAATCTTAGAGCCCTTTAGAAAACAAAATCCAGACATAGTCATCTAT
CAATACATGGATGATTTGTATGTAGGATCTGATTTAGAAATAGGGCAGCATAGAACAAAA
ATAGAGGAATTGAGACAACATTTGTTGAGGTGGGGATTTACCACACCAGACAAGAAACAT
CAGAAAGAACCTCCATTTCTTTGGATGGGGTATGAACTCCATCCTGACAAATGGACAGTA
CA
>CQ12004838
CCTCAGATCACTCTTTGGCAGCGACCCCTTGTCTCAGTAAAAGTAGGGGGCCAGATAAAA
GAGGCTCTCTTAGACACAGGAGCAGATGATACAGTATTAGAAGAAATAAATTTGCCAGGA
AAATGGAAACCAAAAATGATAGGAGGAATTGGAGGTTTTATCAAAGTAAGACAATATGAG
GAAATACCTATGGAAATTTGTGGAAAAAGGGCTATAGGTACAGTATTAGTGGGACCCACA
CCTGTCAACATAATTGGAAGAAATATGTTGACCCAGCTTGGATGCACACTAAATTTTCCA
ATCAGTCCCATTGAAACTGTACCAGTAAAATTAAAGCCAGGAATGGATGGCCCAAAGGTT
AAACAATGGCCATTGACAGAAGAAAAAATAAAAGCATTAACAGAAATTTGTGAGGATATG
GAAAAGGAAGGAAAAATTACAAAAATTGGGCCTGATAATCCATACAACACTCCAATATTT
GCCATAAAAAAGAAGGATAGTACTAAGTGGAGAAAATTAGTAGATTTCAGGGAACTCAAT
AAAAGAACTCAAGATTTTTGGGAAGTTCAGCTAGGAATACCACACCCAGCAGGGTTAAAA
AAGAAAAAATCAGTAACAGTCCTGGATGTGGGTGATGCATATTTTTCAGTCCCTTTAGAC
AAAGACTTCAGGAAGTATACTGCATTTACTATACCTAGTGTAAACAATGAGACCCCAGGG
ATTAGATATCAGTACAATGTGCTTCCACAGGGATGGAAAGGGTCACCAGCAATATTCCAA
TCTAGCATGACAAAAATCTTGGAGCCTTTTAGAAAACAAAATCCAGACATAGTTATCTAT
CAATACATGGATGACTTGTATGTAGGATCTGACTTAGAAATAGGGCAGCATAGAACAAAA
ATAGAGGAACTGAGAGAGCATCTATTAAAGTGGGGATTTACCACACCAGACAAGAAACAT
CAAAAAGAACCTCCATTTCTTTGGATGGGGTATGAACTCCATCCTGACAAATGGACAGTG
CA
>CQ12004843
CCTCAAATCACTCTTTGGCAACGACCCATTGTTACCATAAAGATAGGGGGGCAATTAAAG
GAAGCTCTATTAGATACAGGAGCAGATGATACAGTATTAGAAGACATGAATTTGCCAGGG
AAATGGAAACCAAAAATGATAGGGGGAATTGGAGGTTTTATCAAAGTAAGACAGTATGAA
CAGATACCCATAGAAATCTGTGGACATAAAGCTATAGGTACAGTATTAGTAGGACCTACA
CCTGTCAACATAATTGGAAGAAATCTGTTGACTCAGCTTGGTTGTACTTTAAATTTTCCA
ATCAGTCCTATTGAAACTGTACCAGTAAAACTAAAGCCAGGAATGGATGGCCCAAAGGTC
AAACAATGGCCATTGACAAAAGAGAAAATAGAAGCATTAACAGCAATTTGTGATGAAATG
GAAAAGGAAGGAAAAATTACAAAAATTGGGCCTGAAAATCCATACAACACTCCAATATTT
GCCATAAAAAAGAAAGACAGTACTAAGTGGAGAAAATTAGTAGATTTCAGGGAGCTCAAT
AAAAGAACTCAAGATTTTTGGGAAGTTCAATTAGGAATACCACACCCAGCAGGATTAAAA
AAGAAAAAATCAGTGACAGTGCTGGATGTGGGGGATGCATATTTTTCAGTTCCTTTATAT
GAAGACTTCAGGAAATATACTGCATTCACCATACCTAGTATAAACAATGAAACACCAGGG
ATTAGGTATCAGTACAATGTACTTCCACAGGGATGGAAAGGATCACCAGCAATATTTCAA
AGTAGCATGACAAGAATCTTAGAGCCTTTTAGAAAACAAAATCCAGATATGGTCATCTAT
CAATACATGGATGACTTGTATGTAGGATCTGACTTAGAGATAGGGCAACATAGAACAAAA
ATAGAGGAACTGAGACAACATCTGTTGAGGTGGGGGTTTACCACACCAGACAAGAAACAT
CAGAAAGAACCTCCATTTCTTTGGATGGGGTATGAACTCCATCCTGACAAATGGACAGTA
CA
>CQ12004844
CCTCAAATCACTCTTTGGCAACGACCCCTTGTTACCATAAAGATAGGGGGGCAGGTAAAG
GAAGCTCTATTAGATACAGGAGCAGATGATACAGTATTAGAAGACATGAATTTGCCAGGG
AAATGGAAACCAAAAATGATAGGGGGAATTGGAGGTTTTATCAAAGTAAGACAGTATGAA
CAGATACCCATAGAAATTTGTGGACATAAAGCTATAGGTACAGTATTAGTAGGACCTACA
CCTGTCAACATAATTGGAAGAAATCTGTTGACTCAGCTTGGTTGTACTTTAAATTTTCCA
ATCAGTCCTATTGAAACTGTACCAGTAAAACTAAAGCCAGGAATGGATGGCCCAAAGGTT
AAACAATGGCCATTGACAAAAGAGAAAATAGAAGCATTAACAGCAATTTGTGATGAAATG
GAAAAGGAAGGAAAAATTACAAAAATTGGGCCTGAAAATCCATACAACACGCCAATATTT
GCCATAAAAAAGAAAGACAGTACTAAGTGGAGAAAATTAGTAGATTTCAGGGAACTCAAT
AAAAGAACTCAAGATTTTTGGGAAGTTCAATTAGGAATACCACACCCAGCTGGATTAAAA
AAGAAAAGATCAGTGACAGTGCTGGATGTGGGGGATGCGTATTTTTCAGTTCCTTTAGAT
GAGAACTTCAGGAAATATACTGCATTCACCATACCTAGTATAAACAATGAAACACCAGGG
GTTAGGTATCAGTATAATGTACTTCCACAGGGATGGAAAGGATCACCAGCAATATTTCAA
AGTAGCATGACAAAAATCTTAGAGCCTTTTAGAAAACAAAATCCAGACATAGTCATCTAT
CAATATATGGATGATCTGTATGTAGGATCTGATTTAGAGATAGGGCAGCATAGAACAAAA
ATAGAGGAACTGAGACAACATTTGTTGAGGTGGGGATTTACCACACCAGACAAGAAACAT
CAGAAAGAACCTCCATTTCTTTGGATGGGGTATGAACTCCATCCTGACAAATGGACAGTA
CA
>CQ12004897
CCTCAAATCACTCTTTGGCAACGACCCCTTGTCACAATAAAGATAGGGGGGCAATTAAAG
GAAGCTCTACTAGATACAGGAGCAGATGATACAGTATTAGAAGACATGGATTTGCCAGGG
AAATGGAAACCAAAAATGATAGGGGGAATTGGAGGTTTTATAAAAGTAAGACAGTATGAA
CAGATACCCATAGAAATCTGTGGGCATAAAGTTATAGGTACAGTATTAGTAGGACCTACA
CCTGTCAACATAATTGGAAGAAATCTGTTGACTCAGCTTGGTTGTACTTTAAATTTTCCA
ATCAGTCCTATTGAAACTGTACCAGTAAAACTAAAGCCAGGAATGGATGGCCCAAAGGTT
AAACAATGGCCATTGACAAAAGAAAAAATAGAAGCATTAACAGCAATTTGTGATGAAATG
GAAAAGGAAGGAAAAATTACAAAAATTGGGCCTGAAAATCCATACAACACCCCAATATTT
GCCATAAAAAAGAAAGACAGTACTAAGTGGAGAAAATTAGTAGATTTCAGGGAACTCAAT
AAAAGAACTCAAGATTTTTGGGAAGTTCAATTAGGAATACCACACCCAGCAGGATTAAAA
AAGAAAAAATCAGTGACAGTGCTGGATGTGGGAGATGCATATTTTTCAGTTCCTTTATAT
GAAGACTTCAGGAAATATACTGCATTCACCATACCTAGTATAAACAATGAAACCCCAGGG
ATTAGGTATCAGTACAATGTACTTCCACAAGGATGGAAAGGATCACCAGCAATATTTCAA
AGTAGCATGACAAAAATCTTAGAGCCTTTTAGAAAACAAAATCCAGACATAGTCATCTAT
CAATACATGGATGATTTGTATGTAGGATCTGACTTAGAGATAGGGCAGCATAGAACAAAA
ATAGAGGAACTGAGACAACATTTGTTGAGGTGGGGATTTACCACACCAGACAAGAAACAT
CAGAAAGAACCTCCATTTCTTTGGATGGGGTATGAACTCCATCCTGACAAATGGACAGTA
CA
>CQ12000047
CCTCAAATCACTCTTTGGCAGCGACCCCTTGTCACAATAAAGATAGGGGGGCAATTAAAG
GAAGCTCTATTAGATACAGGAGCAGATGATACAGTATTAGAAGACATGAATTTGCCAGGG
AAATGGAAACCAAAAATGATAGGGGGAATTGGAGGTTTTATCAAAGTAAGACAGTATGAA
CAGATACCCATAGAAATCTGTGGACATACAGCTATAGGTACAGTATTAGTAGGACCTACA
CCTGTCAACATAATTGGAAGAAATCTGTTGACTCAGCTTGGTTGTACTTTAAATTTTCCA
ATCAGTCCTATTGAAACTGTACCAGTAAAACTAAAGCCAGGAATGGATGGCCCAAAGGTT
AAACAATGGCCATTGACAAAAGAGAAAATAGAAGCATTAACAGCAATTTGTGATGAAATG
GAAAAGGAAGGAAAAATTACAAAAATTGGGCCTGAAAATCCATATAACACTCCAATATTT
GCCATAAAAAAGAAAGACAGTACTAAGTGGAGAAAATTAGTAGATTTCAGGGAACTCAAT
AAAAGAACTCAAGATTTTTGGGAAGTTCAATTAGGAATACCACACCCAGCAGGATTAAAA
AAGAAAAAATCAGTGACAGTGCTGGACGTGGGGGATGCATATTTTTCAGTGCCTTTACAT
GAAGACTTCAGGAAATATACTGCATTCACCATACCTAGTATAAACAATGAAACACCAGGG
ATTAGGTATCAGTACAATGTACTTCCACAGGGATGGAAAGGATCACCAGCAATATTTCAA
AGTAGCATGACAAAAATCTTAGAGCCTTTTAGAAAACAAAATCCAGACATAGTCATCTAT
CAATACATGGATGATTTGTATGTAGGGTCTGACTTAGAGATAGGGCAGCATAGAACAAAA
ATAGAGGAACTGAGACAACATTTGTTGAGGTGGGGATTTACCACACCAGACAAGAAACAT
CAGAAAGAACCTCCATTTCTTTGGATGGGGTATGAACTTCATCCTGACAAATGGACAGTA
CA
>CQ12000087
CCTCAAATCACTCTTTGGCAACGACCCCTTGTCACAATAAAGATAGGGGGGCAATTAAAG
GAAGCTCTATTAGATACAGGAGCAGATGATACAGTGTTAGAAGACATGAATTTGCCAGGG
AAATGGAAACCAAAAATGATAGGGGGAATTGGAGGTTTTATCAAAGTAAGACAGTATGAA
CAGATACCCATAGAAATCTGTGGACATGAAGCTATAGGTACAGTATTAGTAGGACCTACA
CCTGTCAACATAATTGGAAGAAATCTGTTGACTCAGCTTGGTTGTACTTTAAATTTTCCA
ATCAGTCCTATTGAAACTGTACCAGTAAAACTAAAGCCAGGAATGGATGGCCCAAAGGTT
AAACAATGGCCATTGACAAAAGAGAAAATAGAAGCATTAACAGCAATTTGTGATGAAATG
GAAAAGGAAGGAAAAATTACAAAAATTGGGCCTGAAAATCCATACAACACTCCAATATTT
GCCATAAAAAAGAAAGACAGTACTAAGTGGAGAAAATTAGTAGATTTCAGGGAACTCAAT
AAAAGAACTCAAGATTTTTGGGAAGTTCAATTAGGAATACCACACCCAGCAGGATTAAAA
AAGAAAAAATCAGTGACAGTGCTGGATGTGGGGGATGCATATTTTTCAGTTCCTTTATAT
GAAGACTTCAGGAAATATACTGCATTCACCATACCTAGTATAAACAATGAAACACCAGGG
ATTAGGTATCAGTACAATGTACTTCCACAGGGATGGAAAGGATCACCAGCAATATTTCAA
AGTAGCATGACAAAAATCTTAGAGCCTTTTAGAAGACAAAATCCAGACATAGTCATCTAT
CAATACATGGATGATTTGTATGTAGGATCTGACTTAGAGATAGGGCAGCATAGAACAAAA
ATAGAGGAACTGAGACAACATTTGTTGAGGTGGGGATTTACCACACCAGACAAGAAACAT
CAGAAAGAACCTCCATTTCTTTGGATGGGGTATGAACTCCATCCTGACAAATGGACAGTA
CA
>CQ12000354
CCTCAAATCACTCTTTGGCAACGACCCCTTGTCACAATAAAGATAGGGGGGCAATTAAAA
GAAGCTCTATTAGATACAGGAGCAGATGATACAGTATTAGAAGACATGAATTTGCCAGGG
AAATGGAAACCAAAAATGATAGGGGGAATAGGAGGTTTTATCAAAGTAAGACAGTATGAA
CAGATACCCATAGAAATCTGTGGACATAAAGCTATAGGTACAGTATTAATAGGACCTACA
CCTGTCAACATAATTGGAAGAAATCTGTTGACTCAGCTTGGTTGTACTTTAAATTTTCCA
ATCAGTCCTATTGAAACTGTACCAGTAAAACTAAAGCCAGGAATGGATGGCCCAAAGGTT
AAACAATGGCCATTGACAAAAGAGAAAATAGAAGCATTAACAGCAATTTGTGATGAAATG
GAAAAGGAAGGAAAAATTACAAAAATTGGGCCTGAAAATCCATACAATACTCCAATATTT
GCCATAAAAAAGAAAGACAGTACTAAGTGGAGAAAATTAGTAGATTTCAGGGAACTCAAT
AAAAGAACTCAAGATTTTTGGGAAGTTCAATTAGGAATACCACACCCAGCAGGATTAAAA
AAGAAAAAATCAGTGACAGTGCTGGATGTGGGGGATGCATATTTTTCAGTTCCTTTATAT
GAAGACTTCAGAAAATATACTGCATTCACCATACCTAGTATAAACAATGAAACACCAGGG
ATTAGGTATCAGTACAATGTACTTCCACAGGGATGGAAAGGATCACCAGCGATATTTCAA
AGTAGCATGACAAGAATCTTAGAGCCTTTTAGAAAACAAAATCCAGACATAGTCATCTAT
CAATACATGGATGATTTGTATGTAGGATCTGACTTAGAGATAGGACAGCATAGAACAAAA
ATAGAGGAACTGAGACAACATTTGTTGAGGTGGGGATTTACCACACCAGACAAGAAACAT
CAGAAAGAACCTCCATTTCTTTGGATGGGGTATGAACTCCATCCTGACAAATGGACAGTA
CA
>CQ12000456
CCTCAAATCACTCTTTGGCAACGACCCCTTGTTACCATAAAGATAGGGGGGCAATTAAAG
GAAGCTCTATTAGATACAGGAGCAGATGATACAGTATTAGAAGACATGAATTTGCCAGGG
AAATGGAAACCAAAAATGATAGGGGGAATTGGAGGTTTTATCAAAGTAAGACAGTATGAA
CAGATACCCATAGAAATCTGTGGACATAAAGCTATAGGTACAGTATTAATAGGACCTACA
CCTGTCAACATAATTGGAAGAAATCTGTTGACTCAACTTGGTTGTACTTTAAATTTTCCA
ATCAGTCCTATTGAAACTGTACCAGTTAAACTAAAGCCAGGAATGGATGGCCCAAAGGTT
AAACAATGGCCATTGACAAAAGAGAAAATAGAAGCATTAACAGCAATTTGTGATGAAATG
GAAAAGGAAGGAAAAATTACAAAAATTGGGCCTGAAAATCCATACAACACTCCAATATTT
GCCATAAAAAAGAAAGATAGTACTAAGTGGAGAAAATTAGTAGACTTCAGGGAACTCAAT
AAAAGAACTCAAGATTTTTGGGAAGTTCAATTAGGAATACCACACCCAGCAGGATTAAAA
AGGAAAAAATCAGTGACAGTGCTGGATGTGGGGGATGCATATTTTTCAGTTCCTTTACAT
GAAGACTTCAGGAAATATACTGCATTCACCATACCTAGTATAAACAATGAAACACCAGGG
ATTAGGTATCAGTACAATGTACTTCCACAGGGATGGAAAGGATCACCAGCAATATTTCAA
AGTAGCATGACAAAAATCTTAGAGCCTTTTAGAAAACAAAATCCAGACATAGTCATCTAT
CAATATATGGATGACTTGTATGTAGGATCTGACTTAGAGATAGGGCAACATAGAACAAAA
ATAGAGGAACTGAGACAACATTTGAAGAGGTGGGGATTTACCACACCAGACAAGAAACAT
CAGAAAGAACCTCCATTTCGTTGGATGGGGTATGAACTCCATCCTGACAAATGGACAGTA
CA
>CQ12002381
CCTCAAATCACTCTTTGGCAACGACCCCTTGTCACAATAAAGATAGGGGGACAATTAAAG
GAAGCTCTATTAGATACAGGAGCAGATGATACAGTATTAGAAGAAATGAATTTGCCAGGG
AAATGGAAACCAAAAATGATAGGGGGAATTGGAGGTTTTATCAAAGTAAGACAGTATGAA
CAGATACCCGTAGAAATCTGCGGACACAAAGCTATAGGTACAGTATTAGTAGGAGATACA
CCTGTCAACATAATTGGAAGAAATCTGTTGACTCAGCTTGGCTGCACTTTAAATTTTCCA
ATTAGTCCCATTGAAACTGTACCAGTAAGATTAAAGCCAGGAATGGATGGCCCAAAGGTT
AAACAATGGCCATTGACAGAAGAGAAAATAAAGGCATTAACAGCAATTTGTGATGAAATG
GAGAAGGAAGGAAAAATTACAAGAATTGGGCCTGAAAATCCATATAACACTCCAATATTT
GCCATAAAAAAGAAGGACAGTACTAAGTGGAGAAAATTAGTAGATTTCAGGGAACTCAAT
AAAAGAACTCAAGATTTTTGGGAAGTTCAATTAGGAATACCACACCCAGCAGGGTTAAAA
AAGAAAAAATCAGTAACAGTGCTGGATGTGGGGGATGCATATTTTTCAGTTCCTTTAGAT
GAAAACTTCAGGAAGTATACTGCATTCACCATACCTAGCATAAACAATGAAACACCAGGG
ATTAGGTATCAGTACAATGTACTTCCACAGGGATGGAAAGGATCACCAGCAATATTCCAA
AGTAGTATGACAAAAATCTTAGAGCCTTTTAGAAAACAAAATCCAGACATAGTTATCTAT
CAATACATGGATGACTTGTATGTAGGATCTGACTTAGAGATAGGGCAACATAGAACAAAA
ATAGAGGAACTGAGACAACATTTGTTGAAATGGGGATTTACCACACCAGACAAGAAACAT
CAGAAAGAACCTCCGTTTCTTTGGATGGGGTATGAACTCCATCCTGACAAATGGACAGTA
CA
>CQ12002382
CCTCAAATCACTCTTTGGCAACGACCCCTCGTCTCAATAAAGATAGGGGGGCAATTAAAG
GAAGCTCTATTAGATACAGGAGCAGATGATACAGTATTAGAAGACATGAATTTGACAGGA
AAATGGAAACCAAAAATGATAGGGGGAATTGGAGGTTTTATCAAAGTAAGACAGTATGAA
CAGATACCCATAGAAATTTGCGGACACAAAGTTATAGGTACAGTGTTAATAGGACCTACA
CCGGTCAACATAATTGGCAGAAATCTGTTGACTCAGCTTGGTTGCACTTTAAACTTTCCC
ATCAGTCCCATTGAAACTGTACCAGTAAAATTAAAGCCAGGAATGGATGGCCCAAAAGTT
AAACAATGGCCATTGACAGAAGAAAAAATAAAAGCATTAACAGCAATTTGTGATGAAATG
GAAAAGGAAGGAAAAATTACAAAAATTGGGCCTGAAAATCCATATAACACTCCAATATTT
GCCATAAAAAAGAAGGACAGTACTAAGTGGAGAAAATTAGTAGATTTCAGGGAACTCAAT
AAAAGAACTCAAGATTTTTGGGAAGTTCAATTAGGAATACCACACCCAGCAGGGTTAAAA
AAGAAAAAATCAGTGACAGTACTGGATGTGGGGGATGCATATTTTTCAGTTCCTTTATAT
GAAGACTTCAGGAAATATACTGCCTTCACCATACCTAGTACAAACAATGAAACACCAGGG
ATTAGGTATCAGTACAATGTACTTCCCCAGGGATGGAAAGGATCACCAGCAATATTCCAA
AGTAGCATGACAAAGATCTTAGATCCTTTTAGAAAACAAAATCCAGACATAGTTATCTAT
CAATACATGGATGATTTGTATGTAGGATCTGACTTAGAAATAGGGCAGCATAGAACAAAA
ATAGAGGAACTGAGACAACATTTGTTGAAGTGGGGATTTACCACACCAGACAAGAAACAT
CAGAAAGAACCTCCATTTCTTTGGATGGGGTATGAACTCCATCCTGACAAATGGACAGTA
CA
>CQ12002493
CCTCAGATCACTCTTTGGCAGCGACCTCTTGTCCCAATAAAAGTAGGGGGCCAGATAAAA
GAGGCTCTCTTGGATACAGGAGCAGATGATACAGTATTAGAAGACATACATTTGCCAGGG
AAATGGAAACCAAAAATGATAGGGGGAATTGGAGGTTTTATCAAAGTAAGACAGTATGAA
CAGATACCCATAGAAATCTGTGGACACAAAGCTATAGGTACAGTATTAGTGGGACCCACA
CCTGTCAACATAATTGGAAGAAATCTGTTGACTCAGCTTGGTTGTACTTTAAATTTTCCA
ATCAGTCCCATTGAAACTGTACCAGTAAAATTAAAGCCAGGGATGGATGGCCCAAAGGTT
AAACAATGGCCATTGACAGAAGAGAAAATAAAAGCATTAACAGAAATTTGTGATGAAATG
GAGAAGGAAGGAAAAATTACAAAAATTGGGCCTGACAATCCTTATAACACTCCAATATTT
GCCATAAAAAAGAAGGACAGTACTAAGTGGAGAAAATTAGTAGATTTCAGGGAACTTAAT
AAAAGAACTCAAGATTTTTGGGAAGTTCAATTAGGAATCCCCCCCCCAGCAGGGTTAAAA
AAGAAAAAATCAGTGACAGTACTGGATGTGGGGGATGCATATTTTTCAGTTCCCTTATAT
GAAGACTTCAGGAAATATACTGCATTCACCATACCTAGTAGAAACAATGAAACACCAGGA
ATTAGGTATCAGTACAATGTACTTCCACAGGGATGGAAAGGATCACCAGCAATATTCCAA
AGTAGCATGACAAAAATCTTAGAGCCTTTTAGAAAACAAAATCCAGACATAGAGATCTAT
CAATACATGGATGATTTGTATGTAGGATCAGACTTAGAGATAGGGCAGCATAGAACAAAA
ATAGAGGAACTGAGACAACATTTGTTGAGGTGGGGATTTACCACACCAGACAAGAAACAT
CAGAAAGAACCTCCATTTCTTTGGATGGGGTATGAACTCCATCCTGACAAATGGACAGTA
CA
>CQ12002597
CCTCAAATCACTCTTTGGCAACGACCCCTTGTTACAATAAAGATAGGGGGGCAATTAAAG
GAAGCTCTATTAGATACAGGAGCAGATGATACAGTATTAGAAGACATGGATTTGCCAGGG
AAATGGAAACCAAGAATGATAGGGGGAATTGGAGGCTTTATCAAAGTAAGACAGTATGAA
CAGATACCCATAGAAATCTGTGGACATAAAGCTATAGGTACAGTATTAGTAGGACCTACA
CCTGTCAACATAATTGGAAGAAATCTGTTGACTCAGCTTGGGTGTACTTTAAATTTTCCA
ATCAGTCCTATTGAAACTGTACCAGTAAAACTAAAGCCAGGAATGGATGGCCCAAAGGTT
AAACAATGGCCATTGACAAAAGAGAAAATAGAAGCATTAACAGTAATTTGTGATGAAATG
GAAAAGGAAGGAAAAATTACAAAAATTGGGCCTGAAAATCCATACAACACTCCAATATTT
GCCATAAAAAAGAAAGACAGTACTAAGTGGAGAAAATTAGTAGATTTCAGAGAACTCAAT
AAAAGAACTCAAGATTTTTGGGAAGTTCAATTAGGAATACCACACCCAGCAGGATTAAAA
AAGAAAAAATCAGTGACAGTGCTGGATGTGGGGGATGCATATTTTTCAGTTCCTTTATAT
GAAGACTTCAGGAAATATACTGCATTCACCATACCTAGTATAAACAATGAAACACCAGGG
ATTAGGTATCAGTACAATGTACTTCCACAGGGCTGGAAAGGATCACCAGCAATATTTCAA
AGTAGCATGACAAAAATCTTAGAGCCTTTTAGAAAACAAAATCCAGACATAGTCATCTAT
CAATACATGGATGATTTGTATGTAGGATCTGACTTAGAGATAGGGCAGCATAGAACAAAA
ATAGAGGAACTGAGACAACATTTGTTGAGGTGGGGATTTACCACACCAGACAAGAAACAT
CAGAAAGAACCTCCATTTCTTTGGATGGGATATGAACTCCATCCTGACAAATGGACAGTA
CA
>cq13000941
CCTCAAATCACTCTTTGGCAACGACCCCTTGTCACAATAAAGATAGGAGGGCAATTAAAG
GAAGCTCTATTAGATACAGGAGCAGATGATACAGTATTAGAAGACATGAATTTGCCAGGG
AAATGGAAACCAAAAATGATAGGGGGAATTGGAGGTTTTATCAAAGTAAGACAGTATGAA
CAGATACCCATAGAAATCTGTGGACATAAAGCTATAGGTACAGTATTAGTAGGACCTACA
CCTGTCAACATAATTGGAAGAAATCTGTTGACTCAGCTTGGTTGTACTTTAAATTTTCCA
ATCAGTCCTATTGAAACTGTACCAGTAAAATTAAAGCCAGGAATGGATGGCCCAAAGGTT
AAACAATGGCCATTGACAAAAGAGAAAATAGAAGCATTAACAGCAATTTGTGATGAAATG
GAAAAGGAAGGAAAAATCACAAAAATTGGGCCTGAAAATCCATACAACACTCCAATATTT
GCCATAAAAAAGAAAGACAGTACTAAGTGGAGAAAATTAGTAGATTTCAGGGAACTCAAT
AAAAGGACTCAAGATTTTTGGGAAGTTCAATTAGGAATACCACACCCAGCAGGATTAAAA
AAGAAAAAATCAGTGACAGTGCTGGATGTGGGGGATGCATATTTTTCAGTTCCTTTATAT
GAAGACTTCAGGAAATATACTGCATTCACCATACCTAGTATAAACAATGAAACACCAGGG
ATTAGGTATCAGTACAATGTACTTCCACAGGGATGGAAAGGATCACCAGCAATATTTCAA
AGTAGCATGACAAAAATCTTAGAGCCTTTTAGAAAGCAAAATCCAGACCTAGTCATCTAT
CAATACATGGATGATTTGTATGTAGGATCTGACTTAGAGATAGGGCAGCATAGAACAAAA
ATAGAGGAACTGAGACAACATTTGTTGGGGTGGGGATTTACCACACCAGACAAGAAACAT
CAGAAAGAACCTCCATTTCTTTGGATGGGGTATGAACTCCATCCTGACAAATGGACAGTA
CA
>cq13000942
CCTCAAATCACTCTTTGGCAACGACCCCTCGTCACAATAAAGATAGGGGGGCAATTAAAG
GAAGCTCTATTAGATACAGGAGCAGATGATACAGTATTAGAAGACATGAATTTGCCAGGG
AAATGGAAACCAAAAATGATAGGGGGAATTGGAGGTTTTATCAAAGTAAGACAATATGAA
CAGATACCCATAGAAATATGTGGACACAAAGTTATAGGTACAGTGTTAATAGGACCTACA
CCTGTCAACATAATTGGAAGAAATCTGTTGACTCAACTTGGTTGCACTCTAAATTTTCCA
ATCAGTCCTATTGACACTGTACCAGTAAAATTAAAGCCAGGAATGGATGGCCCAAAAGTT
AAACAATGGCCATTAACAGAAGAAAAAATAAAAGCATTAACAGCAATTTGTGAAGAAATG
GAGAAGGAAGGAAAAATTACAAAAATTGGGCCTGAAAATCCATATAACACTCCAATATTT
GCCATAAAAAAGAAGGACAGTACTAAGTGGAGAAAATTAGTAGATTTCAGGGAACTCAAT
AAAAAAACTCAAGATTTTTGGGAAGTTCAATTAGGAATACCACACCCAGCAGGGTTAAAA
AAGAAAAAGTCAGTGACAGTACTGGATGTGGGGGATGCATATTTTTCAGTTCCTTTATAT
GAAGACTTCAGGAAATATACTGCATTCACCATACCTAGTATAAACAATGAAACACCAGGA
GTTAGATATCAGTACAATGTACTTCCACAGGGATGGAAGGGATCACCAGCAATATTCCAA
AGTAGCATGACAAGAATCTTGGAGCCTTTTAGAAAACAAAATCCAGACATAGTTATCTAT
CAATACATGGATGATTTATATGTAGGATCTGACTTAGAGATAGGGCAGCATAGAACAAAA
ATAGAGGAACTGAGACAACATTTGTTGAGGTGGGGGTTTACCACACCAGACAAGAAACAT
CAGAAAGAACCTCCATTTCTTTGGATGGGGTATGAACTCCATCCTGACAAATGGACAGTA
CA
>CQ13000959
CCTCAAATCACTCTTTGGCAGCGACCCCTTGTCTCAATAAAAATAGGAGGTCAAATAAAA
GAGGCTCTCTTAGATACAGGAGCAGATGATACAGTATTAGAAGAAATAAATCTGCCAGGG
AAATGGAAACCAAAAATGATAGGAGGGATTGGAGGTTTTATCAAAGTAAGACAATATGAG
CAAATACCTATAGAAATTTGTGGAAAAAAGGCTATAGGTACAGTGTTAGTGGGACCTACA
CCTGTCAACATAATTGGAAGAAATCTGTTGACCCAGCTTGGATGTACACTAAATTTTCCA
ATTAGTCCCATTGAAACTGTACCAGTAAAATTAAAGCCAGGAATGGATGGCCCAAAGGTT
AAACAATGGCCCTTGACAGAAGAGAAAATAAGAGCATTAACAGAAATCTGTGATGAAATG
GAGAAGGAAGGAAAAATTACAAAAATTGGGCCTGACAATCCATATAACACTCCAATATTT
GCCATAAAAAAGAAGGACAGTACTAAGTGGAGAAAATTAGTAGATTTCAGGGAGCTCAAT
AAAAGAACTCAAGATTTTTGGGAAGTCCAATTAGGAATACCACACCCAGCAGGGTTAAAA
AAGAAAAAATCAGTAACAGTACTGGATGTGGGTGATGCATATTTCTCAGTTCCTTTAGAT
AAAGAGTTTAGGAAGTATACTGCATTTACTATACCTAGTGTAAACAATGCGACACCAGGG
ATTAGATATCAGTACAATGTGCTTCCACAGGGATGGAAAGGGTCACCAGCAATATTCCAA
TGTAGCATGACAAAAATCTTAGAGCCTTTTAGAAAACAAAATCCAGAAATAGTTATCTAT
CAATACATGGATGACTTGTATGTAGGATCTGACTTAGAAATAGGGCAGCATAGAACAAAA
ATAGAGGAACTGAGAGAACATCTGTTAAAGTGGGGATTTACCACACCAGACAAGAAACAT
CAGAAAGAACCTCCATTTCTTTGGATGGGGTATGAACTCCATCCTGACAAATGGACAGTA
CA
>CQ13000960
CCTCAGATCACTCTTTGGCAGCGACCCCTTGTCTCAGTAAAAGTAGGAGGCCAGATAAAA
GAAGCTCTCTTAGACACAGGAGCAGATGATACAGTATTAGAAGAAATAAATTTGCCAGGA
AAATGGAAACCAAAGATGATAGGAGGAATTGGAGGTTTTATCAAAGTAAGACAATATGAG
CAAATACCTATAGAAATTTGTGGAAAAAAGGCTATAGGTACAGTATTAGTGGGACCCACA
CCTGTCAACATAATCGGAAGAAATATGTTGACTCAGCTTGGATGTACACTAAATTTTCCA
ATCAGTCCCATTGAAACTGTACCAGTAAAATTAAAGCCAGGAATGGATGGCCCAAAGGTT
AAACAATGGCCATTGACAGAAGAGAAAATAAAAGCATTAACAGAAATTTGTAATGAAATG
GAAAAGGAAGGAAAAATTACAAAAATTGGGCCTGACAATCCATATAACACTCCAATATTT
GCTATAAAAAAGAAGGATAGTACAAAGTGGAGAAAATTAGTAGATTTCAGAGAGCTCAAT
AAAAGAACTCAAGATTTTTGGGAAGTCCAATTAGGGATACCACACCCAGCAGGGTTAAAA
AAGAAAAAATCAGTAACAGTCCTGGATGTGGGTGATGCATATTTCTCAGTTCCTTTAGAT
GAAGACTTCAGAAAGTATACTGCATTTACCATACCTAGTGTAAACAATGAGACACCAGGG
ATTAGATATCAGTACAATGTGCTTCCACAGGGATGGAAAGGATCACCAGCAATATTCCAA
TGTAGCATGACAAAAATCTTAGAGCCTTTTAGAAAACAAAATCCAGACATAGTTATCTAT
CAATACATGGATGACTTGTATGTAGGATCTGACTTAGAAATAGGGCAGCATAGAACAAAA
ATAGAGGAACTGAGAGAACATCTGTTAAAGTGGGGATTTACCACACCAGACAAGAAACAT
CAGAAAAAACCTCCATTTCTTTGGATGGGGTATGAACTCCATCCTGACAAATGGACAGTA
CA
>CQ13001062
CCTCAAATCACTCTTTGGCAACGACCCCTTGTCACAATAAAAATAGGGGGACAACTAAAA
GAAGCTCTATTAGATACAGGAGCAGATGATACAGTATTAGAAGAATTAAATTTGCCAGGA
AAATGGAAACCAAAAATGATAGGGGGAATTGGAGGTTTTATTAAGGTAAGGCAATATGAT
CAGATACTTATAGAAATTTGTGGAAGAAAGGCTATAGGTACAGTGTTAATAGGACCCACG
CCTGTCAACATAATTGGACGAAACATGTTGACTCAGCTGGGTTGTACTTTAAATTTCCCA
ATTAGTCCCATTGACACTGTACCAGTAAAATTAAAGCCAGGAATGGATGGACCAAAGGTT
AAACAGTGGCCATTGACAGAAGAAAAAATAAAAGCATTAACAGAAATTTGTAAAGAGATG
GAAGAGGAAGGAAAAATCTCAAAAATTGGGCCTGAAAATCCATACAATACTCCAGTATTT
GCTATAAAGAAAAAGGACAGCACCAAATGGAGGAAATTAGTAGATTTCAGAGAGCTTAAT
AAAAGAACTCAGGACTTTTGGGAAGTTCAATTAGGAATACCGCATCCGGCAGGTTTAAAA
AAGAAAAAATCAGTAACAGTACTGGATGTGGGAGATGCATATTTTTCAGTTCCTTTAGAT
GAAAGCTTTAGAAAGTATACTGCATTCACCATACCTAGTATAAATAATGAGACACCAGGA
ATCAGATATCAGTACAATGTGCTGCCACAGGGATGGAAAGGATCACCAGCAATATTCCAG
AGCAGCATGACAAGAATCTTAGAGCCCTTTAGAATAAAAAATCCAGAAATGGTCATTTAT
CAATACATGGATGACTTGTATGTAGGATCTGACTTAGAAATAGGGCAGCACAGAATAAAA
ATAGAGGAGCTGAGAGCTCATCTATTGAGCTGGGGATTTACTACACCAGATAAAAAGCAT
CAAAAAGAACCTCCATTCCTTTGGATGGGATATGAACTCCATCCTGACAAATGGACAGTC
CA
>CQ13001063
CCTCAGATCACTCTTTGGCAACGACCCCTCGTCACAATAAAGATAGGGGGGCAGTTAAAG
GAAGCTCTATTAGATACAGGAGCAGATGATACAGTATTAGAAGACATGAATTTGTCAGGG
AAATGGAAACCAAAAATGATAGGGGGAATTGGAGGTTTTATCAAAGTAAGACAGTATGAC
CAGATACCCATAGAAATCTGTGGACACAAAGTTATAGGTACAGTATTAGTGGGACCTACA
CCTGTTAACATAATTGGAAGAAATCTATTGACTCAGCTTGGTTGCACTTTAAATTTTCCA
ATCAGTCCCATTGAAACTGTACCAGTAAAATTAAAACCAGGGATGGATGGCCCAAAGGTT
AAACAATGGCCATTGACAGAAGAGAAAATAAAAGCATTAACAGCAATTTGTAATGAAATG
GAAAAGGAAGGAAAAATTACAAGGATTGGGCCTGAAAATCCATATAATACTCCAATATTT
GCCATAAAAAAGAAGGACAGTACTAAGTGGAGAAAATTAGTAGATTTTAGGGAACTCAAT
AAAAGAACTCAAGATTTTTGGGAAGTTCAATTAGGAATACCACACCCAGCAGGGTTAAAA
AAGAAAAAGTCAGTGACAGTACTAGATGTGGGGGATGCATATTTTTCAGTCCCTTTATAT
GAAGACTTCAGAAAATATACTGCATTCACCATACCTAGTATAAACAATGAGACACCAGGG
ATTAGGTATCAGTACAATGTACTCCCACAGGGATGGAAAGGATCACCAGCAATATTTCAA
AGTAGCATGACAAAAATCTTAGAGCCTTTTAGAAAACAAAATCCAGACATAGTTATCTAT
CAATACATGGATGATTTATATGTAGGATCTGACTTAGAAATAGGACAGCATAGAACAAAA
ATAGAGGAACTGAGACAACATCTGTTAGGATGGGGATTTACCACACCAGACAAGAAACAT
CAGAAAGAACCCCCATTCCTTTGGATGGGGTATGAACTCCATCCTGACAAATGGACAGTA
CA
>CQ13001064
CCTCAGATCACTCTTTGGCAACGACCCATTGTCACAATAAAGATAGGGGGGCAATTAAAG
GAAGCTCTATTAGATACAGGAGCAGATGATACAGTATTAGAAGACATGAATTTGCCAGGG
AAATGGAAACCAAAAATGATAGGGGGAATTGGAGGTTTTATCAAAGTAAGACAGTATGAA
CAGATACCCATAGAAATCTGTGGACATAAAGCTATAGGTACAGTATTAGTAGGACCTACA
CCTGTCAACATAATTGGAAGAAATCTGTTGACTCAGCTTGGTTGCACTTTAAATTTTCCA
ATCAGTCCTATTGAAACTGTACCAGTAAAACTAAAGCCAGGAATGGATGGCCCAAAAGTT
AAGCAATGGCCATTGACAAAAGAGAAAATAGAAGCATTAACAGCAATTTGTGATGAAATG
GAAAAGGAAGGAAAAATTACAAAAATTGGGCCTGAAAATCCATACAACACTCCAATATTT
GCCATAAAAAAGAAAGACAGTACTAAGTGGAGAAAATTAGTAGATTTCAGGGAACTCAAT
AAGAGAACTCAAGATTTTTGGGAAGTTCAATTAGGAATACCACACCCAGCAGGATTAAAA
AAGAAAAAATCAGTGACAGTGCTGGATGTGGGGGATGCATATTTTTCAGTTCCTTTAGAT
GAAGATTTCAGGAAATATACTGCATTTACCATACCTAGTATAAACAATGAAACACCAGGG
ATTAGGTATCAGTACAATGTACTTCCACAGGGATGGAAAGGATCACCAGCAATATTCCAA
AGTAGCATGACAAAAATTTTAGAGCCTTTTAGAAAACAAAACCCAGACATAGTCATCTAT
CAATACATGGATGATTTGTATGTAGGATCTGACTTAGAGATAGGGCAGCATAGAACAAAA
ATAGAGGAACTGAGACAACACTTGTTGAGGTGGGGATTTACTACACCAGACAAGAAACAT
CAGAAAGAACCTCCATTTCTTTGGATGGGGTATGAACTCCATCCTGACAAATGGACAGTA
CA
>CQ13001278
CCTCAAATCACTCTTTGGCAACGACCCCTTGTTACCATAAAGATAGGGGGGCAATTAAAG
GAAGCCCTATTAGATACAGGAGCAGATGATACAGTATTAGAAGACATGAATTTGCCAGGG
AAATGGAAACCAAAAATGATAGGGGGAATTGGAGGTTTTATCAAAGTAAGACAATATGAA
CAAATACCCATAGAAATCTGTGGACATAAGGCTATAGGTACAGTATTAGTAGGACCTACC
CCTGTCAACATAATTGGAAGGAATCTGTTGACTCAGCTTGGTTGTACTTTAAATTTTCCA
ATCAGTCCTATTGAAACTGTACCAGTAAAACTAAAGCCAGGAATGGATGGCCCAAAGGTT
AAACAATGGCCATTGACAAAAGAGAAAATAGAAGCATTAACAGCAATTTGTAATGAAATG
GAAAAGGAAGGAAAAATTACAAAAATTGGCCCTGAAAATCCATACAACACTCCACTATTT
GCCATAAAAAAGAAAGACAGTACTCAGTGGAGAAAATTAGTAGATTTCAGGGAACTCAAT
AAAAGAACTCAAGATTTTTGGGAAGTTCAATTAGGAATACCACACCCAGCAGGATTAAAA
AAGAAAAAATCAGTGACAGTGCTAGATGTGGGGGATGCATATTTTTCAGTTCCTTTATAT
GAAGACTTCAGGAAATATACTGCATTCACCATACCTAGTATAAACAATGAAACACCAGGG
ATTAGGTATCAGTACAATGTACTTCCACAGGGATGGAAAGGATCACCAGCAATATTTCAA
AGTAGCATGACAAAAATCTTAGAACCTTTTAGAAAACAAAATCCAGACATAGTCATCTAT
CAATACATGGATGATTTGTATGTAGGATCTGACTTAGAGATAGGGCAGCATAGAACAAAA
ATAGAGGAACTGAGACAACATTTGTTGAGGTGGGGATTTACCACACCAGACAAGAAACAT
CAGAAAGAACCTCCATTTCTTTGGATGGGGTATGAACTCCATCCTGACAAATGGACAGTA
CA
>CQ13001279
CCTCAGATCACTCTTTGGCAGCGACCCCTTGTCTCAATAAAAGTAGGAGGCCAAATAAAA
GAGGCTCTCTTAGACACAGGAGCAGATGATACAGTATTAGAAGAAATAAATTTGCCAGGA
AAATGGAAACCAAAAATGATAGGAGGAATTGGAGGTTTTATCAAAGTAAGACAATATGAG
CAAATAGTTATAGAAATTTGTGGAAAAAAGGCTATAGGTACAGTGTTAGTGGGACCCACA
CCTGTCAACATAATTGGAAGAAATATGTTGACCCAGCTTGGATGCACATTAAATTTTCCA
ATCAGTCCCATTGACACTGTACCAGTAAAATTAAAGCCAGGAATGGATGGCCCAAAGGTT
AAACAATGGCCATTGACAGAAGAAAAAATAAAAGCATTAACAGCAATTTGTGATGAAATG
GAAAAGGAAGGCAAAATTACAAAAATTGGGCCTGACAATCCATATAACACTCCAATATTT
GCCATAAAAAAGAAGGACAGTACTAAGTGGAGAAAATTAGTAGACTTCAGGGAACTCAAT
AAAAGAACTCAAGATTTTTGGGAAGTTCAATTAGGAATACCACACCCAGCAGGGTTAAAA
AAGAAAAAATCAGTAACAGTTCTGGATGTGGGTGATGCATATTTCTCAGTTCCTTTAGAT
AAAGACTTCAGGAAGTATACTGCATTTACCATACCTAGTGTAAACAATGAGACACCAGGG
ATTAGATATCAGTACAATGTGCTTCCACAGGGATGGAAAGGATCACCAGCAATATTCCAA
TGTAGCATGACAAAAATCTTAGAGCCTTTTAGAAAACAAAATCCAGACATAGTTATCTAT
CAATACATGGATGACTTGTATGTAGGATCTGACCTGGAAATAGGGCAGCATAGAACAAAA
ATAGAGGAACTGAGAGAACATCTGTTAAAGTGGGGGTTTACCACACCAGACAAGAAACAT
CAGAAAGAACCTCCATTTCTTTGGATGGGGTATGAACTCCATCCTGACAAATGGACAGTA
CA
>CQ13001430
CCTCAAATCACTCTTTGGCAACGACCCCTTGTCACAATAAAGATAGGGGGGCAATTAAAG
GAAGCTCTATTAGATACAGGAGCAGATGATACAGTATTAGAAGACATGAATTTGCCAGGG
AAATGGAAACCAAAAATGATAGGGGGAATTGGAGGTTTTATCAAAGTAAGACAGTATGAA
CAGGTACCCATAGAAATCTGTGGACATAAAGCTATAGGTACAGTATTAGTAGGACCTACA
CCTGTCAACATAATTGGAAGAAATCTGTTGACTCAGCTTGGTTGTACTTTAAATTTTCCA
ATCAGTCCTATTGAAACTGTACCAGTAAAACTAAAGCCAGGAATGGATGGGCCAAAGGTT
AAACAATGGCCATTGACAAAAGAGAAAATAGAAGCATTAACAGCAATTTGTGATGAAATG
GAAAAGGAAGGAAAAATTTCAAAAATTGGGCCTGAAAATCCATACAACACTCCAATATTT
GCCATAAAAAAGAAAGACAGTACTAAGTGGAGAAAATTAGTAGATTTCAGGGAACTCAAT
AAAAGAACTCAAGATTTTTGGGAGGTTCAATTAGGGATACCACACCCAGCAGGATTAAAA
AAGAAAAAATCAGTGACAGTGCTGGATGTGGGGGATGCATATTTTTCAGTTCCTTTATAT
GAAGACTTCAGGAAATATACTGCATTCACCATACCTAGTATAAACAATGAAACACCAGGG
ATTAGGTATCAATACAATGTACTTCCACAGGGATGGAAAGGATCACCAGCAATATTTCAA
AGTAGCATGACAAAAATCTTAGAGCCTTTTAGAAAACAAAATCCAGACATAGTCATCTAC
CAATACATGGATGATTTGTATGTAGGATCTGACTTAGAGATAGGGCAGCATAGAACAAAA
ATAGAGGAACTGAGACAACATTTGTTGAGGTGGGGATTTACCACACCAGACAAGAAACAT
CAGAAAGAACCTCCATTTCTTTGGATGGGGTATGAACTCCATCCTGACAAATGGACAGTA
CA
>CQ13001432
CCTCAAATCACTCTTTGGCAACGACCCCTTGTTACCATAAAGATAGGGGGGCAATTAAAG
GAAGCTCTATTAGACACAGGAGCAGATGATACAGTATTAGAAGACATGAATTTGCCAGGG
AAATGGAAACCAAAAATGATAGGGGGAATTGGAGGTTTTATCAAAGTAAAACAGTATGAA
CAGGTACCCATAGAAATCTGTGGACATAAAGCTATAGGTACAGTATTAATAGGACCTACA
CCTGTCAACATAATTGGAAGAAATCTGTTGACTCAGCTTGGTTGTACTTTAAATTTTCCA
ATCAGTCCTATTGAAACTGTACCAGTAAAACTAAAGCCAGGAATGGATGGCCCAAAGGTT
AAACAATGGCCATTGACAAAAGAGAAAATAGAAGCATTAACAGCAATTTGTGAGGAAATG
GAAAAGGAAGGAAAAATTACAAAAATTGGGCCTGAGAATCCATACAACACTCCAATATTT
GCCATAAAAAAGAAAGACAGTACTAAGTGGAGAAAATTAGTAGATTTCAGGGAACTCAAT
AAAAGAACTCAAGATTTTTGGGAAGTTCAATTAGGAATACCACACCCAGCAGGATTAAAA
AGAAAAAGATCAGTGACAGTGCTGGATGTGGGGGATGCATATTTTTCAGTTCCTTTATAT
GAAGACTTCAGGAAGTATACTGCATTCACCATACCTAGTATAAACAATGAAACACCAGGG
ATTAGGTATCAGTACAACGTACTTCCACAGGGATGGAAAGGATCACCAGCAATATTTCAA
AGTAGCATGACAAAAATCTTAGAGCCTTTTAGAAAACAAAATCCAGACATAGTCATCTAT
CAATACATGGATGATTTGTATGTAGGATCTGACTTAGAGATAGGGCAGCATAGAACAAAA
ATAGAGGAACTGAGACAACATTTATTGAGGTGGGGATTTACCACACCAGACAAGAAACAT
CAGAAAGAACCGCCATTTCTTTGGATGGGGTATGAACTCCATCCTGACAAATGGACAGTG
CA
>CQ13001514
CCTCAAATCACTCTTTGGCAACGACCCCTTGTCACAATAAAGATAGGGGGGCAAGTAAAG
GAAGCTCTATTAGATACAGGAGCAGATGATACAGTATTAGAAGACATGAATTTGTCAGGG
AAATGGAAACCAAAAATGATAGGGGGAATTGGAGGTTTTATCAAAGTAAGACAGTATGAA
CAGATACCCATAGAAATCTGTGGACATAAAGTTATAGGTACAGTATTAATAGGACCTACA
CCTGTCAACATAATTGGAAGAAATCTGTTGACTCAGCTTGGTTGTACTTTAAATTTTCCA
ATCAGTCCTATTGAAACTGTACCAGTAAAACTAAAGCCAGGAATGGATGGCCCAAAGGTT
AAACAATGGCCATTGACAAAAGAGAAAATAGAAGCATTAACAGCAATTTGTGATGAGATG
GAAAAGGAAGGAAAAATTACAAGAATTGGGCCTGAAAATCCATACAACACTCCAATATTT
GCCATAAAAAAGAAAGACAGTACTAAGTGGAGAAAATTAGTAGATTTTAGGGAACTCAAT
AAAAGAACTCAAGATTTTTGGGAAGTTCAATTAGGAATACCACACCCAGCAGGATTAAAA
AAGAAAAAATCAGTGACAGTGCTAGATGTGGGGGATGCATATTTTTCAGTTCCTTTATAT
GAAGACTTCAGGAAATATACTGCATTCACCATACCTAGTATAAACAATGAAACACCAGGG
ATTAGGTATCAGTACAATGTACTTCCACAGGGATGGAAAGGATCACCAGCAATATTTCAA
AGTAGCATGACAAAAATCTTAGAACCTTTTAGAAAACAAAATCCAGACATAGTCATTTAT
CAATACATGGATGATTTGTATGTAGGATCTGACTTAGAGATAGGGCAGCATAGAACAAAA
ATAGAGGAATTAAGACAACATTTAATGAGGTGGGGATTTACCACACCAGACAAGAAACAT
CAGAAAGAACCTCCATTTCTTTGGATGGGGTATGAACTCCATCCTGACAAATGGACAGTA
CA
>CQ13001807
CCTCAGATCACTCTTTGGCAGCGACCCCTTGTCTCAATAAAAATAGGGGGACAGATAAAA
GAGGCTCTCTTAGACACAGGAGCAGATGATACAGTATTAGAAGAAGTAAATTTGCCAGGA
AAATGGAAACCAAAAATGATAGGAGGAATTGGAGGGTTTATCAAAGTAAGACAATATGAG
CAAATACCTATAGAAATTTGTGGAAAAAAAGCTATAGGTACAGTATTAGTGGGACCCACA
CCTGTCAATATAATTGGGAGAAATATGTTGACCCAGCTTGGATGCACACTAAATTTTCCA
ATAAGTCCCATTGAAACTGTACCAGTAAAATTAAAGCCAGGAATGGATGGCCCAAAGGTT
AAACAATGGCCATTGACAGAAGAAAAAATAAAAGCATTAACAGAAATTTGTGATGAAATG
GAGAAGGAAGGAAAAATTACAAAAATTGGGCCTGACAATCCATATAACACTCCAATATTT
GCCATAAAAAAGAAGGACAGTACTAAGTGGAGAAAATTAGTAGATTTCAGGGAACTCAAT
AAAAGAACTCAAGATTTTTGGGAAGTTCAATTAGGAATACCACACCCAGCAGGGTTAAAA
AAGAAAAAATCAGTGACAGTACTGGATGTGGGGGATGCCTATTTTTCAGTTCCTTTATAT
GAAGATTTCAGGAAATATACTGCATTTACCATACCTAGTATAAACAATGAAACACCAGGG
ATTAGGTATCAGTACAATGTACTTCCACAGGGATGGAAAGGATCACCAGCAATATTCCAA
AATAGCATGACAAAAATCTTAGAGCCTTTTAGAAAACAAAATCCAGACATAGTTATCTAT
CAGTACATGGATGACTTGTATGTAGGATCTGACTTAGAAATAGGGCAGCATAGAATAAAA
ATAGAGGAACTGAGAGCACATCTGTTAAAGTGGGGATTTACCACACCAGACAAGAAACAT
CAGAAAGAACCCCCATTTCTTTGGATGGGGTATGAACTCCATCCTGACAAATGGACAGTA
CA
>CQ13001845
CCTCAAATCACTCTTTGGCAACGACCCCTTGTCACAATAAAGATAGGGGGGCAATTAAAG
GAAGCTCTATTAGATACAGGAGCAGATGATACAGTATTAGAAGAAATGAATTTGCCAGGG
AAATGGAAACCAAAAATGATAGGGGGAATTGGAGGTTTTATCAAAGTAAGACAGTATGAA
CAAATACCCATAGAAATCTGTGGACATAAAGCTATAGGTACAGTATTAGTAGGACCTACA
CCTGTCAACATAATTGGAAGAAATCTGTTGACTCAGCTTGGTTGTACTTTAAATTTTCCA
ATCAGTCCTATTGAAACTGTACCAGTAAAACTAAAGCCAGGAATGGATGGCCCAAAGGTT
AAACAATGGCCATTGACAAAAGAGAAAATAGAAGCATTAACAGCAATTTGTGATGAAATG
GAAAAGGAAGGAAAAATTACAAAAATTGGGCCTGAAAATCCATACAACACTCCAATATTT
GCTATAAAAAAGAAAGACAGTACTAAGTGGAGAAAATTAGTAGATTTCAGGGAACTCAAT
AAAAGAACTCAAGATTTTTGGGAAGTTCAATTAGGAATACCACACCCAGCAGGATTAAAA
AAGAAAAAATCAGTGACAGTGCTGGATGTGGGGGATGCATATTTTTCAGTTCCTTTACAT
GAAGATTTCAGGAAATATACTGCATTCACCATACCTAGTATAAACAATGAAACACCAGGG
ATTAGGTATCAGTACAATGTACTTCCACAGGGATGGAAAGGATCACCAGCAATATTTCAG
AGTAGCATGACAAAAATCTTAGAGCCTTTTAGAAAACAAAATCCAGACATAGTCATCTAT
CAATACATGGATGATTTGTATGTAGGATCTGACTTAGAAATAGGGCAGCATAGAACAAAA
ATAGAGGAACTAAGACAACATTTGTTGAGGTGGGGATTTACCACACCAGACAAGAAACAT
CAGAAAGAACCTCCATTTCTTTGGATGGGGTATGAACTCCATCCTGACAAATGGACAGTA
CA
>CQ13001846
CCTCAAATCACTCTTTGGCAACGACCCCTTGTCACAATAAAAATAGGAGGACAGATAAAA
GAAGCTCTATTAGATACAGGGGCAGATGATACAGTATTAGAAGATATAAATTTGCCAGGA
AAATGGAAACCAAAAATGATAGGGGGAATTGGAGGTTTTATCAAGGTAAGACAATATGAT
CAGGTAACTATAGAAATTTGTGGAAGAAAGGCTGTAGGTACAGTGTTAGTAGGACCTACA
CCTATCAACATAATTGGACGAAATATGTTGACTCAGCTTGGTTGTACTTTAAATTTCCCA
ATTAGCCCTATTGACACTGTACCAGTAAAATTAAAGCCAGGAATGGATGGACCAAAGGTT
AAACAATGGCCATTAACAGAAGAAAAAATAAAAGCATTAACAGAAATTTGTACAGAGATG
GAAAAGGAAGGAAAAATCTCAAAAATTGGGCCTGAAAATCCATACAATACTCCAGTATTT
GCTATAAAGAAAAAGGATAGCACCAAATGGAGGAAATTAGTAGATTTCAGAGAGCTCAAT
AAAAGAACTCAGGACTTTTGGGAAGTTCAATTAGGAATACCGCATCCAGCAGGTTTAAAG
AAAAGGAAATCAGTAACAGTACTAGATGTGGGAGATGCATATTTCTCAGTTCCTTTAGAT
GAAAGCTTTAGAAAGTATACTGCATTTACCATACCTAGTATAAACAATGAGACACCAGGA
ATCAGATATCAGTACAATGTGCTGCCACAGGGCTGGAAAGGATCACCAGCAATATTCCAG
AGTAGCATGACAAAGATCTTAGAGCCCTTTAGAAGAAAAAATCCAGAAATAGTTATTTAT
CAATACATGGATGACTTGTATGTAGGCTCTGATTTAGAAATAGGGCAGCACAGAATAAAA
ATAGAGGAGCTGAGAGCTCATCTATTGAGCTGGGGACTTACTACTCCAGACAAAAAGCAT
CAGAAGGAACCTCCATTCCTTTGGATGGGATATGAACTCCATCCTGACAGATGGACAGTC
CA
>CQ13001863
CCTCAAATCACTCTTTGGCAACGACCCCTTGTTACCATAAAGATAGGGGGGCAATTAAAG
GAAGCTCTATTAGATACAGGAGCAGATGATACAGTATTAGAAGACATGGATTTACCAGGG
AAATGGAAACCAAAAATGATAGGGGGAATTGGAGGTTTTATCAAAGTAAGACAGTATGAA
CAGGTACCCATAGACATCTGTGGACATAAAGCTATAGGTACAGTATTAGTAGGACCTACA
CCTGTCAACATAATTGGAAGAAATCTGTTGACTCAGATTGGTTGTACTTTAAATTTTCCA
ATCAGTCCTATTGAAACTGTACCAGTAAAACTAAAGCCAGGAATGGATGGCCCAAAGGTT
AAACAATGGCCATTGACAAAAGAGAAAATAGAAGCATTAACAGCAATTTGTGATGAAATG
GAAAAGGAAGGGAAAATTACAAAAATTGGGCCTGAAAATCCATACAACACTCCAATATTT
GCCATAAAGAAGAAAGACAGTACTAAGTGGAGAAAATTAGTAGATTTCAGGGAACTCAAT
AAAAGAACTCAAGATTTTTGGGAAGTTCAATTAGGAATACCACACCCAGCAGGATTAAAA
AAGAAAAAATCAGTGACAGTGCTAGATGTGGGGGATGCATATTTTTCAGTTCCTTTATAT
GAAGACTTTAGGAAATATACTGCATTTACCATACCTAGCATAAACAATGAAACACCAGGG
ATTAGGTATCAGTACAATGTACTGCCACAGGGATGGAAAGGATCACCAGCAATATTTCAA
AGTAGTATGACAAAAATCTTAGAGCCTTTTAGAAAACAAAATCCAGACATAGTCATCTAT
CAATACATGGATGATTTGTATGTAGGATCTGACTTAGAGATAGGGCAGCATAGAACAAAA
ATAGAGGAACTGAGACAACATTTGTTGAGGTGGGGATTTACCACACCAGACAAGAAACAT
CAGAAAGAACCTCCATTTCTTTGGATGGGATATGAACTCCATCCTGACAAATGGACAGTA
CA
>CQ13001881
CCTCAAATCACTCTTTGGCAACGACCCCTCGTCACAATAAAGATAGGGGGGCAGTTAAAG
GAAGCTCTATTAGATACAGGAGCAGATGATACAGTATTAGAAGACATGAATTTGCCAGGG
AAATGGAAACCAAAAATGATAGGGGGAATTGGAGGTTTTATCAAAGTAAGACAGTATGAA
CAGATACCCATAGAAATTTGCGGACACAAAGCTATAGGTACAGTATTAGTAGGACCTACA
CCTGTCAACATAATTGGAAGAAATCTGTTGACTCAGCTTGGTTGCACTTTAAATTTTCCA
ATCAGTCCCATTGAAACTGTACCAGTAAAATTAAAGCCAGGAATGGATGGCCCGAAGGTT
AAACAATGGCCATTGACAGAAGAAAAAATAAAAGCATTAACAGCAATTTGTGATGAAATG
GAGAAGGAAGGAAAAATTACAAAAATTGGGCCTGAAAACCCATATAACACTCCAATATTT
GCCATAAAAAAGAAGGACAGTACTAAGTGGAGAAAATTAGTAGATTTCAGGGAACTCAAT
AAAAGAACTCAAGATTTTTGGGAAGTTCAGTTAGGAATACCACACCCAGCAGGGTTAAAA
AAGAAAAAATCAGTGACAGTACTGGATGTAGGGGATGCATATTTTTCAGTTCCTTTATAT
GAAGACTTCAGGAAATATACTGCATTCACCATACCTAGTATAAACAATGAAACACCAGGG
ATTAGGTATCAGTACAATGTGCTTCCACAGGGATGGAAAGGATCACCAGCAATATTCCAA
AGTAGCATGACAAGAATCTTAGAGCCTTTTAGAAAACAAAATCCTGACATAGTTATCTAT
CAATACATGGATGATTTGTATGTAGGATCTGACTTAGAAATAGGGCAGCATAGAACAAAA
ATAGAGGAGCTGAGAAAGCATTTGTTGAGGTGGGGGTTTACCACACCAGACAAGAAACAT
CAGAAGGAACCTCCATTTCTTTGGATGGGGTATGAACTCCATCCTGACAAGTGGACAGTA
CA
>CQ13001882
CCTCAAATCACTCTTTGGCAACGACCCCTTGTTACCATAAAGATAGGGGGGCAATTAAAG
GAAGCCCTATTAGATACAGGAGCAGATGATACAGTATTAGAAGACATGAATTTGCCAGGG
AAATGGAAACCAAAAATGATAGGGGGAATTGGAGGTTTTATCAAAGTAAGACAGTATGAA
CAGATACCCGTAGACATCTGTGGACATAAAGCTATAGGTACAGTATTAGTAGGACCTACA
CCTGTCAACATAATTGGAAGGAATCTGTTGACTCAGCTTGGTTGTACTTTAAATTTTCCA
ATCAGTCCTATTGAAACTGTACCAGTAAAACTAAAGCCAGGAATGGATGGCCCAAAGGTT
AAACAATGGCCATTGACAAAAGAGAAAATAGAAGCATTAACAGCAATTTGTAATGAAATG
GAAAAGGAAGGAAAAATTACAAAAATTGGGCCTGAAAATCCATACAACACTCCAATATTT
GCCATAAAAAAGAAAGACAGTACTAAGTGGAGAAAATTAGTAGATTTCAGGGAACTCAAT
AAAAGAACTCAAGATTTTTGGGAAGTTCAATTAGGAATACCACACCCAGCAGGATTAAAA
AAGAAAAAATCAGTGACAGTGCTGGATGTGGGGGATGCATATTTTTCAGTTCCTTTATAT
GAAGACTTCAGGAAATATACTGCATTCACCATACCTAGTATAAACAATGAAACACCAGGG
ATTAGGTATCAGTACAATGTACTTCCACAGGGATGGAAAGGATCACCAGCAATATTTCAA
AGTAGCATGACAAAAATCTTAGAGCCTTTTAGAAAACAAAATCCAGACATAGTCATCTAT
CAATACATGGATGATTTGTATGTAGGATCTGACTTAGAGATAGGGCAGCATAGAACAAAA
ATAGAGGAACTGAGACAACATTTGTTGAGGTGGGGATTTACCACACCAGACAAGAAACAT
CAGAAAGAACCTCCATTTCTTTGGATGGGGTATGAACTCCATCCTGACAAATGGACAGTA
CA
>CQ13002003
CCTCAAATCACTCTTTGGCAACGACCCCTAGTTACAATAAAGATAGGGGGGCAATTAAAG
GAAGCTCTATTAGATACAGGAGCAGATGATACAGTATTAGAAGACATGAATTTGCCAGGG
AAATGGAAACCAAAAATGATAGGGGGAATTGGAGGTTTTATCAAAGTAAGACAGTATGAA
CAGATACCCATAGAAATCTGTGGACATAAAGCTATAGGTACGGTATTAGTAGGACCTACA
CCTGTCAACATAATTGGAAGAAATCTGTTGACTCAGCTTGGTTGTACTTTAAATTTTCCA
ATCAGTCCTATTGAAACTGTACCAGTAAAATTAAAACCAGGAATGGATGGCCCAAAGGTT
AAACAATGGCCATTAACAAAAGAGAAAATAGAAGCATTAACAGCAATTTGTGCTGAAATG
GAAAAGGAAGGAAAAATTACAAAAATTGGGCCTGAAAATCCATACAACACTCCAATATTT
GCCATAAAAAAGAAAGACAGTACTAAGTGGAGAAAATTAGTAGATTTCAGGGAACTCAAT
AAAAGAACTCAAGATTTTTGGGAAGTTCAATTAGGAATACCACACCCAGCAGGATTAAAA
AAGAAAAAATCAGTGACAGTGCTGGATGTGGGGGATGCATATTTTTCAGTTCCTTTATAT
GAAGACTTCAGGAAATATACTGCATTTACCATACCTAGTAGAAACAATGAAACACCAGGG
ATTAGGTATCAGTACAATGTACTTCCACAGGGATGGAAAGGATCACCAGCAATATTTCAA
AGTAGCATGACGAAAATCTTAGAGCCTTTTAGAAAACAAAATCCAGACATAGTCATCTAT
CAATACATGGATGATTTGTATGTAGGCTCTGACTTAGAGATAGGGCAGCATAGAATAAAA
ATAGAGGAACTGAGACAGCATTTGTTGAGGTGGGGATTCACCACACCAGATAAGAAACAT
CAGAAAGAACCTCCATTTCTTTGGATGGGGTATGAACTCCATCCTGACAAATGGACAGTA
CA
>CQ13002222
CCTCAAATCACTCTTTGGCAACGACCCCTTGTCACAATAAAGATAGGGGGGCAATTAAAG
GAAGCTCTATTAGATACAGGAGCAGATGATACAGTATTAGAAGACATGAATTTGCCAGGG
AAATGGAAACCAAAAATGATAGGGGGAATTGGAGGTTTTATCAAAGTAAGACAGTATGAA
CAGATACCCATAGAAATCTGTGGACATAAAGCTATAGGTACAGTATTAGTAGGACCTACA
CCTGTCAACATAATTGGAAGAAATCTGTTGACTCAGCTTGGTTGCACTTTAAATTTTCCA
ATCAGTCCTATTGAAACTGTACCAGTAAAACTAAAGCCAGGAATGGATGGCCCAAAGGTT
AAACAATGGCCATTGACAAAAGAAAAAATAGAAGCGTTAACAGCAATTTGTAATGAAATG
GAAAAGGAAGGAAAAATTACAAAAATTGGGCCTGAAAATCCATACAACACTCCAATATTT
GCCATAAAAAAGAAAGACAGTACTAAGTGGAGAAAATTAGTAGATTTCAGGGAACTCAAT
AAGAGAACTCAGGATTTTTGGGAAGTTCAATTAGGAATACCACACCCAGCAGGATTAAAA
AAGAAAAAATCAGTGACAGTGCTGGATGTGGGGGATGCATATTTTTCAGTTCCTTTACAT
GAAGATTTCAGGAAATATACTGCCTTCACCATACCTTGTATAAACAATGAAACACCAGGG
ATTAGGTATCAGTACAATGTACTTCCACAGGGATGGAAAGGATCACCAGCAATATTTCAA
AGTAGCATGACAAAAATCTTAGAGCCTTTTAGAAAACAAAATCCAGACATAGTCATCTAT
CAATACATGGATGATTTGTATGTAGGATCTGACTTCGAGATAGGGCAGCATAGAACAAAA
ATAGAGGAACTGAGACAACATTTGTTAAAGTGGGGATTTACCACACCAGACAAGAAACAT
CAGAAAGAACCTCCATTTCTTTGGATGGGGTATGAACTCCATCCTGACAAATGGACAGTA
CA
>CQ13002284
CCTCAAATCACTCTTTGGCAACGACCCCTCGTCGCAATAAAGATAGGGGGGCAATTAAAG
GAAGCTCTATTAGATACAGGAGCAGATGATACAGTATTAGAAGACATGAATTTGCCAGGA
AGATGGAAACCAAAAATGATAGGGGGAATTGGAGGTTTTATCAAAGTAAAACAGTATGAT
CAAATACCCATAGAAATCTGTGGACACAAGGCGGTAGGTACAGTATTAATAGGACCTACA
CCTGTCAACATAATTGGGAGAAATCTGTTGACTCAGCTTGGTTGCACTTTAAATTTTCCT
ATTAGTCCTATTGAAACTGTACCAGTAAAATTAAAGCCAGGAATGGATGGTCCAAAGGTT
AAACAATGGCCATTGACAGAGGAAAAAATAAAAGCATTAGTAGAAATTTGTACAGAAATG
GAAAAGGAAGGGAAAATTTCAAAAATAGGGCCTGAAAATCCATACAATACTCCAGTATTT
GCCATAAAGAAAAAAGACAGTACTAAATGGAGAAAACTAGTAGATTTCAGGGAACTTAAT
AAAAGAACTCAAGACTTCTGGGAAGTTCAATTAGGAATACCACATCCTGCAGGATTAAAA
AAGAAAAAGTCTGTAACAGTCCTGGATGTGGGTGATGCATATTTCTCAGTACCTTTAGAT
AAAGACTTCAGGAAGTATACTGCATTTACCATACCTAGTGTAAACAATGAGACACCAGGG
ATCAGATATCAGTACAATGTGCTACCGCAGGGATGGAAAGGATCACCAGCAATATTCCAG
AGTAGCATGACAAAAATTTTAGATCCTTTTAGAAAAGAAAATCCAGACATAGTTATCTAT
CAATACATGGATGATTTGTATGTAGGATCCGATTTAGAAATAGGGCAGCATAGAGCAAAA
ATAGAGGAACTGAGACAACATCTGTTAAGGTGGGGATTAACCACACCAGACAAAAAACAT
CAGAAAGAACCTCCATTCCTTTGGATGGGTTATGAACTCCATCCTGATAAATGGACAGTA
CA
>CQ13002286
CCTCAAATCACTCTTTGGCAACGACCCCTTGTTACCATAAAGATAGGGGGGCAGTTAAAG
GAAGCTCTATTAGATACAGGAGCAGATGATACAGTATTAGAAGACATGAATTTGCCAGGG
AAATGGAAACCAAAAATGATAGGGGGAATTGGAGGTTTTATCAAAGTAAGACAGTATGAA
CAAGTACCCATAGAAATTTGTGGACATAAAGCCATAGGTACAGTATTAGTAGGACCTACA
CCTGTCAACATAATTGGAAGAAATCTGTTGACTCAGCTTGGTTGTACTTTAAATTTTCCA
ATCAGTCCTATTGAAACTGTACCAGTAAAGCTAAAGCCAGGAATGGATGGCCCAAAGGTT
AAACAATGGCCATTGACAAAAGAGAAAATAGAAGCATTAACAGCAATTTGTGAAGAAATG
GAAAAGGAAGGAAAAATTACAAAAATTGGGCCTGAAAATCCATATAACACTCCAATATTT
GCCATAAAAAAGAAAGATAGTACTAAGTGGAGAAAATTAGTAGATTTTAGGGAACTCAAT
AAAAGAACTCAAGATTTTTGGGAAGTTCAATTAGGAATACCACACCCAGCAGGTTTAAAA
AAGAAAAAATCAGTGACAGTACTGGATGTGGGGGATGCATATTTTTCAGTTCCTTTATAT
GAAGACTTCAGGAAATATACTGCATTCACCATACCTAGTATAAATAATGAAACACCAGGG
ATTAGGTATCAGTACAATGTACTTCCACAAGGATGGAAAGGATCACCAGCAATATTTCAA
AGTAGCATGACAAAAATCTTAGAGCCTTTTAGAAAACAAAATCCAGATATAGTCATCTAT
CAATACATGGATGATTTGTATGTAGGATCTGATTTAGAGATAGGGCAGCATAGAACAAAA
ATAGAGGAACTGAGACAACATTTGTTGAGGTGGGGATTTACCACACCAGACAAGAAACAT
CAGAAAGAACCTCCATTTCTTTGGATGGGGTATGAACTCCATCCTGACAAATGGACAGTA
CA
>CQ13002399
CCTCAAATCACTCTTTGGCAACGACCCCTTGTTACCATAAAGATAGGGGGGCAATTAAAG
GAAGCTCTATTAGATACAGGAGCAGACGATACAGTATTAGAAGACATGAATTTGCCAGGG
AAATGGAAACCAAAAATGATAGGGGGAATTGGAGGTTTTATCAAAGTAAGACAGTATGAA
CAGGTACCCATAGAAATCTGTGGACATGAAGTTATAGGTACAGTATTAATAGGACCTACA
CCTGTCAACATAATTGGAAGAAATCTGTTGACTCAGCTTGGTTGTACTTTAAATTTTCCA
ATCAGTCCTATTGATACTATACCAGTAAAACTAAAGCCAGGAATGGATGGCCCAAAGGTT
AAACAATGGCCATTGACAAAAGAAAAAATAGAAGCATTAACAGCAATTTGCGATGAAATG
GAAAAGGAAGGAAAAATTACAAAAATTGGGCCTGAAAATCCATACAACACTCCAATATTT
GCCATAAAAAAGAAAGACAGTACTAAGTGGAGAAAATTAGTAGATTTCAGGGAACTCAAT
AAAAGAACTCAAGATTTTTGGGAAGTTCAATTAGGAATACCACACCCAGCAGGATTAAAA
AAGAAAAAATCAGTGACAGTGCTGGATGTGGGGGATGCATATTTTTCAGTACCTTTATAT
GAAGACTTCAGGAAATATACTGCATTCACCATACCTAGTACAAACAATGAAACACCAGGG
ATTAGGTATCAATACAATGTACTTCCACAGGGATGGAAAGGATCACCAGCAATATTTCAA
AGTAGCATGACAAAAATCTTAGAGCCTTTTAGAAAACAAAATCCAGACATAGTCATCTAT
CAATACATGGATGATTTGTATGTAGGATCTGACTTAGAGATAGGGCAGCATAGAACAAAA
ATAGAAGAACTAAGACAACATTTGTTGAGGTGGGGATTTACCACACCAGACAAGAAACAT
CAGAAAGAACCTCCATTTCTTTGGATGGGGTATGAACTCCATCCTGACAAATGGACAGTA
CA
>CQ13002447
CCTCAAATCACTCTTTGGCAGCGACCCCTCGTTACAATAAAAATAGGGGGGCAATTAAAA
GAAGCTCTATTAGATACAGGAGCAGATGATACAGTATTAGAAGACATGGATTTGCCAGGG
AAATGGAAACCAAAAATGATAGGGGGAATTGGAGGTTTTATCAAAGTAAGACAGTATGAA
CAGATACCCATAGAAATCTGCGGACACAAAACTATAGGTACAGTATTAATAGGACCTACG
CCTGTCAATATAATTGGAAGAAATCTGTTGACTCAGCTTGGTTGCACTTTAAATTTCCCA
ATCAGTCCCATTGAAACTGTACCAGTAAAATTAAAGCCAGGAATGGATGGCCCAAAGGTT
AAACAATGGCCATTGACAGAAGAGAAAATAAAGGCATTAACAGCAATTTGTGATGAAATG
GAGAAGGAAGGAAAAATTACAAGAATTGGGCCTGAAAATCCATATAACACCCCAATATTT
GCCATAAAAAAGAAGGACAGTACTAAGTGGAGAAAATTAGTAGATTTCAGAGAACTCAAT
AAAAGAACTCAAGATTTTTGGGAAGTTCAATTAGGAATACCACACCCAGCAGGGTTAAAA
AGGAAAAAATCAGTGACAGTGCTGGATGTGGGAGATGCATATTTTTCAGTTCCTTTAGAT
GAAGACTTCAGGAAATATACTGCATTCACCATACCTAGTATTAACAATGAAACACCAGGG
ATTAGGTATCAGTACAATGTACTTCCACAGGGATGGAAGGGATCACCAGCAATATTCCAA
AGTAGCATGACAAAAATCTTAGAGCCTTTTAGAAAACAAAATCCAGATATAGATATCTAT
CAATACATGGATGATTTGTATGTAGGATCTGACTTAGAGATAGGGCAACATAGAACAAAG
ATAGAGGAACTGAGGCAACATTTGTTGAGGTGGGGGTTTACCACACCAGACAAGAAACAT
CAGAAAGAACCTCCATTTCTTTGGATGGGGTATGAACTCCATCCTGACAAGTGGACAGTA
CA
>CQ13002448
CCTCAAATCACTCTTTGGCAACGACCCCTTGTTACCATAAAGATAGGGGGGCAATTAAAG
GAAGCTCTATTAGATACAGGAGCAGATGATACAGTATTAGAAGACATGAATTTGCCAGGG
AAATGGAAACCAAAAATGATAGGGGGAATTGGAGGTTTTATCAAAGTAAGACAGTATGAA
CAGATACCCATAGAAATCTGTGGACATAAAGCTATAGGTACAGTATTAGTAGGACCTACA
CCTGTCAACATAATTGGAAGAAATCTGTTGACTCAGATTGGTTGTACTTTAAATTTTCCA
ATCAGTCCTATTGAAACTGTACCAGTAAAACTAAAGCCAGGAATGGATGGCCCAAAGGTT
AAACAATGGCCATTGACAAAAGAGAAAATAGAAGCATTAACAGCAATTTGTGAGGAAATG
GAAAAGGAAGGAAAAATTACAAAAATTGGGCCTGAAAATCCATACAACACTCCAATATTT
GCCATAAAAAAGAAAGACAGTACTAAGTGGAGAAAATTAGTAGATTTCAGGGAACTCAAT
AAAAGAACTCAAGATTTTTGGGAAGTTCAATTAGGAATACCACACCCAGCAGGATTAAAA
AAGAAAAAATCAGTGACAGTGCTGGATGTGGGAGATGCATATTTTTCAGTTCCTTTACAT
GAAGACTTCAGGAAATATACTGCATTCACCATACCTAGTATAAACAATGAAACACCAGGG
ATTAGGTATCAGTACAATGTACTTCCACAGGGATGGAAAGGATCACCAGCAATATTTCAA
AGTAGCATGACAAAAATCTTAGAGCCGTTTAGAAGACAAAATCCAGACATAGTCATCTAT
CAATACATGGATGATTTGTATGTAGGATCTGACTTAGAAATAGGGCAGCATAGAACAAAA
ATAGAGGAACTGAGACAACATTTGTTGAGGTGGGGATTTACCACACCAGACAAGAAACAT
CAGAAAGAACCTCCATTTCTTTGGATGGGGTATGAACTCCATCCTGACAAATGGACAGTA
CA
>CQ13002586
CCTCAAATCACTCTTTGGCAACGACCCCTTGTTACCATAAAGGTAGGGGGGCTATTAAAG
GAAGCTCTATTAGATACAGGAGCAGATGATACAGTATTAGAAGACATGAATTTGCCAGGG
AAATGGAAACCAAAAATGATAGGGGGAATTGGAGTTTTTATCAAAGTAAGACAGTATGAA
CAGATACCCATAGAAATCTGTGGACATAAAGCTATAGGTACAGTATTAGTAGGACCTACA
CCTGTCAACATAATTGGAAGAAATCTGTTGACTCAGATTGGTTGTACTTTAAATTTTCCA
ATCAGTCCTATTGAAACTGTACCAGTAAAATTAAAGCCAGGAATGGATGGCCCAAAGGTT
AAACAATGGCCATTGACAAAAGAGAAAATAGAAGCATTAACAGCAATTTGTGATGAAATG
GAAAAGGAAGGAAAAATTACAAAAATTGGGCCTGAAAATCCATACAACACTCCAATATTT
GCCATAAAAAAGAAAGACAGTACTAAGTGGAGAAAATTAGTAGATTTCAGGGAACTCAAT
AAAAGAACTCAAGATTTTTGGGAAGTTCAATTAGGAATACCACACCCAGCAGGATTAAAA
AAGAAAAAATCAGTGACAGTGCTGGATGTGGGGGATGCATATTTTTCAGTGCCTTTACAT
GAAGACTTCAGGAAATATACTGCATTTACCATACCTAGTACAAACAATGAAACACCAGGG
ATTAGGTATCAGTACAATGTACTTCCACAGGGATGGAAAGGATCACCAGCAATATTTCAA
AGTAGCATGACAAAAATCTTAGAGCCTTTTAGAAAACAAAATCCAGACATAGTCATCTAT
CAATACATGGATGATTTGTATGTAGGATCTGACTTAGAGATAGGGCAGCATAGAACAAAA
ATAGAGGAACTAAGACAACATTTGTTGAGGTGGGGATTTACCACACCAGACAAGAAACAT
CAGAAGGAACCTCCATTTCTTTGGATGGGGTATGAACTCCATCCTGACAAATGGACAGTA
CA
>CQ13002641
CCTCAAATCACTCTTTGGCAACGACCCCTCGTCACAATAAAGATAGGGGGGCAATTAAAG
GAAGCTCTATTAGATACAGGAGCAGATGATACAGTATTAGAAGACATGAATTTGCCAGGG
AAATGGAAGCCAAAAATGATAGGGGGAATTGGAGGTTTTATCAAAGTAAGACAGTATGAA
CAGATGCCCATAGAAATCTGCGGGCACAAAACTATAGGTACAGTATTAGTAGGACCTACA
CCTGTCAACATAATTGGAAGAAATCTGTTGACTCAACTTGGTTGCACTTTAAATTTCCCA
ATCAGTCCCATTGAAACTGTACCAGTGAAATTAAAGCCAGGAATGGATGGCCCAAAGGTC
AAACAATGGCCATTGACAGAAGAGAAAATAAAAGCATTAACAGAAATTTGTAAAGAGATG
GAAGAGGAAGGAAAAATCTCAAAAATTGGGCCTGAAAATCCATACAATACTCCAGTATTT
GCTATAAAGAAAAAGGACAGCACCAAATGGAGAAAATTAGTAGATTTCAGAGAGCTTAAT
AAAAGAATTCAGGATTTTTGGGAAGTTCAATTAGGAATACCGCATCCGGCAGGTTTAAAA
AAGAAAAAATCAGTAACAGTACTGGATGTGGGAGATGCATATTTTTCAGTTCCCTTAGAT
GAAAGTTTCAGAAAGTATACTGCATTCACCATACCTAGTATAAATAATGAAACACCAGGA
ATCAGATATCAGTACAATGTGCTGCCACAGGGATGGAAAGGATCACCAGCAATATTCCAG
AGTAGCATGACAAAAATCTTAGAACCCTTTAGAATAAAAAATCCAGAAATGGTTATTTAT
CAATACATGGATGACTTGTATGTAGGATCTGATTTAGAAATAGGGCAGCACAGAATAAAA
ATAGAGGAGCTGAGAGCTCATCTATTGAGCTGGGGATTCACTACACCAGATAAAAAGCAT
CAGAAGGAACCTCCATTCCTTTGGATGGGATATGAACTCCATCCTGACAGATGGACAGTC
CA
>CQ13002782
CCTCAAATCACTCTTTGGCAGCGACCCCTTGTCCCAATAAAGATAGGGGGGCAAATAAAG
GAAGCTCTATTAGATACAGGAGCAGATGATACAGTATTAGAAGACATGAATTTGCCAGGG
AAATGGAAACCAAAAATGATAGGGGGAATTGGAGGTTTTATCAAAGTAAGACAGTATGAA
CAGATACCCATAGAAATCTGTGGACATAAAGCTATAGGTACAGTATTAGTAGGACCGACA
CCTGTCAACATAATTGGAAGAAATCTGTTGACTCAGCTTGGTTGTACTTTAAATTTTCCA
ATCAGTCCTATTGAAACTGTACCAGTAAAACTAAAGCCAGGAATGGATGGCCCAAAGGTT
AAACAATGGCCATTGACAAAAGAGAAAATAGAAGCATTAACAGCAATTTGTGATGAAATG
GAAAAGGAAGGAAAAATTACAAAAATTGGACCTGAAAATCCATACAACACTCCAATATTT
GCCATAAAAAAGAAAGACAGTACTAAGTGGAGAAAATTAGTAGATTTCAGGGAACTCAAT
AAAAGAACTCAAGATTTTTGGGAAGTTCAACTAGGAATACCACACCCAGCAGGATTAAAA
AAGAAAAAATCAGTGACAGTACTGGATGTGGGGGATGCATATTTTTCAGTTCCTTTAGAT
GAAGACTTCAGGAAATATACTGCATTCACCATACCTAGTATAAACAATGAAACACCAGGG
ATTAGGTATCAGTACAATGTACTTCCACAGGGATGGAACGGATCACCAGCCATATTTCAA
AGTAGCATGCCAAAAATGTTAGAGCATTTTAGAAAACAAAATCCAGACATAGTCATCTAT
CAGTACATGGATGATTTGTATGTAGGATCTGACTTAGAGATAGGGCAGCATAGAACAAAA
ATAGAGGAACTGAGACAACATTTGTTGAGATGGGGATTTACCACACCAGACAAGAAACAT
CAGAAAGAACCTCCATTTCTTTGGATGGGGTATGAACTCCATCCTGACAAATGGACAGTA
CA
>CQ13002991
CCTCAAATCACTCTTTGGCAACGACCCCTTGTTACAATAAAGATAGGGGGGCAATTAAAG
GAAGCTCTACTAGATACAGGAGCAGATGATACAGTATTAGAAGACATGAGTTTGCCAGGG
AAATGGAAACCAAAAATGATAGGGGGAATTGGAGGTTTTATCAAAGTAAGACAGTATGAA
CAGGTACCCATAGAAATCTGTGGACATAAAGCTATAGGTACAGTATTAGTAGGACCTACA
CCTGTCAACATAATTGGAAGAAATCTGTTGACTCAGCTTGGTTGTACTTTAAATTTTCCA
ATCAGTCCTATTGAAACTGTACCAGTAAAACTAAAGCCAGGAATAGATGGCCCAAAGGTT
AAACAATGGCCATTGACAAAAGAGAAAATAGAAGCATTAACAGCAATTTGTGAAGAAATG
GAAAAGGAAGGAAAAATTACAAAAATTGGGCCTGAAAATCCATACAACACTCCAATATTT
GCCATAAAAAAGAAAGACAGTACTAAGTGGAGAAAATTAGTAGATTTCAGGGAACTCAAC
AAAAGAACTCAAGATTTTTGGGAAGTTCAATTAGGAATACCACACCCAGCAGGATTAAAA
AAGAAAAAATCAGTGACAGTGCTGGATGTGGGAGATGCATACTTTTCAGTTCCTTTAGAT
GAAGACTTCAGGAAATATACTGCATTCACCATACCTAGTATAAACAATGAAACACCAGGG
ATTAGGTATCAGTACAATGTACTTCCACAGGGATGGAAAGGATCACCAGCAATATTTCAA
AGTAGTATGACAAAAATCTTAGAGCCTTTTAGAAAACAAAATCCAGACATAGTCATCTAT
CAATACATGGATGATTTGTATGTAGGATCTGACTTAGAGATAGGTCAGCATAGAACAAAA
ATAGAGGAGCTAAGACAACATTTGTTGAGGTGGGGATTTACCACACCAGACAAGAAGCAT
CAGAAAGAACCTCCATTTCTTTGGATGGGGTATGAACTCCATCCTGACAAATGGACAGTA
CA
>CQ13003187
CCTCAAATCACTCTTTGGCAACGACCCCTTGTTACCATAAAGATAGGGGGGCAATTAAAG
GAAGCTCTATTAGATACAGGAGCAGATGATACAGTATTAGAAGACATGAATTTGCCAGGG
AAATGGAAACCAAAAATGATAGGGGGAATTGGAGGTTTTATCAAAGTAAGACAGTATGAA
CAAATACCCATAGAAATCTGTGGACATAAAGCTATAGGTACAGTATTAATAGGACCTACA
CCTGTCAACATCATTGGAAGAAATCTGTTGACTCAGCTTGGTTGTACTTTAAATTTTCCA
ATCAGTCCTATTGAAACTGTACCAGTAAAACTAAAGCCAGGAATGGATGGCCCAAAGGTT
AAACAATGGCCATTGACAAAAGAGAAAATAGAAGCATTAACAGCAATTTGTGATGAAATG
GAAAAGGAAGGAAAAATTACAAAAATTGGGCCTGAAAATCCATATAACACTCCAATATTT
GCCATAAAAAAGAAAGACAGTACTAAGTGGAGAAAATTAGTAGATTTCAGGGAACTCAAT
AAAAGAACTCAAGATTTTTGGGAAGTTCAATTAGGAATACCACACCCAGCAGGTTTAAAA
AAGAAAAAATCAGTGACAGTGCTGGATGTGGGGGATGCATATTTTTCAGTTCCTTTATAT
GAAAACTTTAGGAAATATACTGCATTCACCATACCTAGTATAAATAATGAAACACCAGGG
ATTAGGTATCAATACAATGTACTTCCACAAGGATGGAAAGGATCACCAGCAATATTTCAA
AGTAGCATGACAAAAATCCTAGAGCCTTTTAGAAAACAAAATCCAAACATGGTCATTTAT
CAATACATGGATGATTTGTATGTAGGATCTGACTTAGAGATAGGGCAGCATAGAACAAAA
ATAGAGGAACTGAGACAACATTTGTTGAGGTGGGGATTTACCACACCAGACAAGAAACAT
CAGAAAGAACCTCCATTTCTCTGGATGGGGTATGAACTCCATCCTGACAAATGGACAGTA
CA
>CQ13003264
CCTCAAATCACTCTTTGGCAACGACCCCTTGTCACAATAAAGATAGGGGGGCAATTAAAG
GAAGCTCTATTAGATACAGGAGCAGATGATACGGTATTAGAAGACATGAATTTGCCAGGA
AAATGGAAACCAAAAATGATAGGGGGAATTGGAGGTTTTATCAAAGTAAGACAGTATGAA
CAAATACCCATAGAAATCTGTGGACATAAAGCTATAGGTACAGTATTAATAGGACCTACA
CCTGTCAACATAATTGGAAGAAATCTGTTGACTCAGCTTGGTTGTACTTTAAACTTTCCA
ATCAGTCCTATTGAAACTGTACCAGTAAAACTAAAGCCAGGAATGGATGGCCCAAAAGTT
AAACAATGGCCATTGACAAAAGAAAAAATAGAAGCATTAACAGCAATTTGTGATGAAATG
GAAAAGGAAGGAAAAATTACAAAAATTGGGCCTGAAAATCCATACAACACTCCAATATTT
GCCATAAAAAAGAAAGACAGTACTAAGTGGAGAAAATTAGTAGATTTCAGGGAACTCAAT
AAAAGAACTCAAGATTTTTGGGAAGTTCAATTAGGAATACCACACCCAGCAGGATTAAAA
AAGAAAAAATCAGTGACAGTACTGGATGTGGGGGATGCATATTTCTCAGTTCCTTTAGAT
AAAGACTTCAGGAAATATACTGCATTCACCATACCTAGTATAAACAATGAAACACCAGGG
ATTAGGTATCAGTACAATGTACTTCCACAGGGATGGAAAGGATCACCAGCAATATTTCAA
AGTAGCATGACAAAAATTTTAGAGCCTTTTAGAAAACGAAATCCAGACATAGTCATCTAT
CAATACATGGATGATTTGTATGTAGGATCTGACTTAGAGATAGGGCAGCATAGAACAAAA
ATAGAGGAACTGAGACAACATTTGTTGAGGTGGGGATTTACCACACCAGACAAGAAACAT
CAGAAAGAACCTCCATTTCTTTGGATGGGGTATGAACTCCATCCTGACAAATGGACAGTA
CA
>CQ13003266
CCTCAAATCACTCTTTGGCAGCGACCCCTTGTCCCAATAAAGATAGGGGGGCAATTAAAG
GAAGCTCTATTAGATACAGGAGCAGATGATACAGTATTAGAAGACATGAATTTGCCAGGG
AAATGGAAACCAAAAATGATAGGGGGAATTGGAGGTTTTATCAAAGTAAGACAGTATGAA
CAGATACCCATAGAAATCTGTGGACATAAAACTACAGGTACAGTATTAGTAGGACCGACA
CCTGTCAACATAATTGGAAGAAATCTGTTGACTCAGCTTGGTTGTACTTTAAATTTTCCA
ATCAGTCCTATTGAAACTGTACCAGTAAAACTAAAGCCAGGGATGGATGGTCCAAAGGTT
AAACAATGGCCATTGACAAAAGAGAAAATAGAAGCATTAACAGCAATTTGTGATGAAATG
GAAAAGGAAGGAAAAATTACAAAAATTGGGCCTGAAAATCCATACAACACTCCAATATTT
GCCATAAAAAAGAAAGACAGTACTAAGTGGAGAAAATTAGTAGATTTCAGGGAACTCAAT
AAGAGAACTCAAGATTTTTGGGAAGTTCAATTAGGAATACCACATCCAGCAGGACTAAAA
AAGAAAAAATCAGTGACAGTGCTGGATGTGGGGGATGCATATTTTTCAGTTCCTTTAGAT
GAAGACTTCAGGAAATATACTGCATTCACCATACCTAGTGTAAACAATGAGACACCAGGG
ACTAGGTATCAGTACAATGTACTTCCACAGGGATGGAAAGGATCACCAGCAATATTTCAA
AGTAGCATGACAAAAATCTTAGAGCCTTTTAGAAAACAAAATCCAGACATAGTCATCTAT
CAATACATGGATGATTTGTATGTAGGATCTGATTTAGAGATAGGACAGCATAGAACAAAA
ATAGAGGAACTGAGACAACATTTGTTGAGGTGGGGATTTACCACACCAGACAAGAAACAT
CAGAAAGAACCTCCATTTCTTTGGATGGGGTATGAACTCCATCCTGACAAATGGACAGTA
CA
>CQ13003299
CCTCAAATCACTCTTTGGCAGCGACCCCTTGTCACAATAAAGATAGGGGGGCACTTAAAG
GAAGCTCTATTAGATACAGGAGCAGATGATACAGTGTTAGAAGACATGAATTTGCCAGGG
AAATGGAAACCAAAAATGATAGGGGGAATTGGAGGTTTTATCAAAGTAAGACAGTATGAA
CAGATACCCATAGAAATCTGTGGACATGAAGTTATAGGTACAGTATTAGTAGGACCTACA
CCTGTCAACATAATTGGAAGAAATCTGTTGACTCAGCTTGGTTGTACTTTAAATTTTCCA
ATCAGCCCTATTGAAACTGTACCAGTAAAACTAAAGCCAGGAATGGATGGCCCAAAGGTT
AGACAATGGCCATTGACAAAAGAGAAAATAGAAGCATTAACAGCAATTTGTGATGAAATG
GAAAAGGAAGGAAAAATTACAAAAATTGGGCCTGAAAATCCATATAACACTCCAATATTT
GCCATAAAAAAGAAAGACAGTACTAAGTGGAGAAAATTAGTAGATTTCAGGGAACTTAAT
AAAAGAACTCAAGATTTTTGGGAAGTTCAATTAGGAATACCACACCCAGCAGGATTAAAA
AAGAAGAAATCAGTGACAGTGCTGGATGTGGGGGATGCATATTTTTCAGTTCCTTTATAT
GAAGACTTCAGAAAATATACTGCATTCACAATACCTAGTATAAACAATGAAACACCAGGG
ATTAGGTATCAGTACAATGTACTTCCACAAGGATGGAAAGGATCACCAGCAATATTTCAA
AGTAGCATGACAAAAATCTTAGAGCCTTTCAGAAAACAAAATCCAGACATAGTCATCTAT
CAATACATGGATGATTTGTATGTAGGATCTGACTTAGAGATAGGGCAGCATAGAACAAAA
ATAGAGGAACTGAGACAACATCTGTTGAGGTGGGGATTTACCACACCAGACAAGAAACAT
CAGAAAGAACCTCCATTTCTTTGGATGGGGTATGAACTTCATCCTGACAAATGGACAGTA
CA
>GX12001505
CCTCAGATCACTCTTTGGCAGCGACCCCTTGTCTCAATAAAAGTAGGGGCCCAGATAAAA
GAGGCTCTCTTAGACACTGGAGCAGATGATACAGTATTAGAAGAAATAAATTTACCAGGA
AAATGGAAACCAAAAATGATAGGAGGAATTGGAGGTTTTATCAAAGTAAGACAATATGAG
CAGATAGTTCTAGAAATTTGTGGAAAAAAGGCTATAGGTACAGTATTAGTGGGACCCACG
CCTGTCAACATAATAGGAAGAAATATGTTGACCCAGCTTGGATGCACACTAAATTTTCCA
ATCAGTCCCATTGAAACTATACCAGTAAAATTAAAGCCAGGCATGGATGGTCCAAAAGTT
AAACAATGGCCATTGACAGAAGAAAAAATAAAAGCATTAACAGCAATTTGTGATGAAATG
GAGAAGGAAGGAAAAATTACAAAAATTGGGCCTGACAATCCATATAACACTCCAATATTT
GCCATAAAAAAGAAGGACAGTAGTAAGTGGAGAAAATTAGTAGATTTCAGGGAACTCAAT
AAAAGAACACAAGATTTTTGGGAAGTTCAATTAGGAATACCACACCCAGCAGGGTTAAAA
AAGAAAAAATCAGTAACAGTCCTGGATGTGGGTGATGCATATTTCTCAGTTCCTTTAGAT
AAAGACTTCAGGAAGTATACAGCATTTACCATACCTAGTGTAAACAATGAGACACCAGGG
ATTAGATATCAGTACAATGTGCTTCCACAGGGATGGAAAGGATCACCAGCAATATTCCAA
TGTAGCATGACAAAAATCTTAGAGCCTTTTAGAAAACAGAATCCAGACATAGTTATCTAT
CAATACATGGATGACTTGTATGTAGGATCTGACTTAGAAATAGGGCAGCATAGAACAAAA
ATAGAGGAACTAAGAGAACATCTGTTAAAGTGGGGATTTACCACACCAGACAAGAAACAT
CAGAAAGAACCTCCATTTCTTTGGATGGGGTATGAACTCCATCCTGACAAATGGACAGTA
CA
>GX12000863
CCTCAGATCACTCTTTGGCAACGACCCCTTGTTGCCATAAAGATAGGGGGGCAATTAAAG
GAAGCTCTATTAGATACAGGAGCAGATGATACAGTATTAGAAGACATGAATTTGCCAGGG
AAATGGAAACCAAAAATGATAGGGGGAATTGGAGGTTTTATCAAAGTAAGACAGTATGAC
CAAGTACCCATAGAAATCTGTGGACATAAAACTATAGGTACAGTATTAGTAGGACCTACC
CCTGTCAACATAATTGGAAGAAATCTGTTAACTCAGCTTGGTTGTACTTTAAATTTTCCA
ATTAGTCCTATTGAAACTGTACCAGTAAAACTAAAGCCAGGAATGGATGGCCCAAAGGTT
AAACAATGGCCATTGACAAAAGAGAAAATAGAAGCATTAACAGCAATTTGTGATGAAATG
GAAAAGGAAGGAAAAATTACAAAAATCGGGCCTGAAAATCCATACAACACTCCAATATTT
GCCATAAAAAAGAAAGACAGTACTAAGTGGAGGAAATTAGTAGATTTCAGGGAACTCAAT
AAAAGAACTCAAGATTTTTGGGAGGTTCAATTAGGAATACCGCACCCAGCAGGATTAAAA
AAGAAAAAATCAGTGACAGTGCTGGATGTAGGGGATGCATATTTTTCAGTTCCTCTAGAT
AAAGATTTCAGGAAATATACTGCATTCACCATACCTAGTATAAACAATGAAACACCAGGG
ATTAGGTATCAATACAATGTACTCCCACAGGGATGGAAAGGATCACCAGCAATATTTCAA
AGTAGCATGACAAAAATCTTAGAGCCTTTTAGAAAACAAAATCCAGACATAGTCATCTAT
CAATACATGGATGATTTGTATGTGGGATCTGACTTAGAGATAGGGCAGCATAGAACAAAA
ATAGAGGAACTGAGACAACATTTGTTGAGGTGGGGATTTACCACACCAGACAAGAAACAT
CAGAAAGAACCTCCATTTCTTTGGATGGGGTATGAACTCCATCCTGACAAATGGACAGTA
CA
>GX12001004
CCTCAAATCACTCTTTGGCAACGACCCCTTGTCACAGTAAAAATAGGAGGACAACTAAAG
AGAGCTCTATTAGATACAGGAGCAGATGATACAGTATTAGAAGAAATAAATTTGCCAGGA
AAATGGAAACCAAAAATGATAGGGGGAATTGGAGGTTTTATTAAGGTAAGGCAATATGAT
CAGATACCTATAGAAATTTGTGGAAAAAAGGCTATAGGTACAGTGTTAGTAGGACCCACT
CCTGTCAACATAATTGGACGAAATATGTTGACTCAGCTTGGTTGTACTTTAAATTTCCCA
ATTAGTCCTATTGACACTGTACCAGTATCATTAAAGCCAGGAATGGATGGACCAAAGGTT
AAACAGTGGCCATTGACAGAAGAAAAAATAAAAGCATTAACAGAAATTTGTAAAGAGATG
GAAGAGGAAGGAAAAATCTCAAAAATTGGGCCTGAAAATCCATACAATACTCCAGTATTT
GCTATAAAGAAAAAGGACAGCACCAAATGGAGAAAATTAGTAGATTTCAGAGAGCTTAAT
AAAAGAACTCAGGATTTTTGGGAAGTTCAATTAGGAATACCGCATCCGGCAGGTTTAAAA
AAGAAAAAATCAGTAACAGTACTGGATGTGGGAGATGCATATTTTTCAGTTCCTTTAGAT
GAAAGCTTTAGAAAATATACTGCATTCACCATACCTAGTATAAATAATGAGACACCAGGA
ATCAGATATCAGTACAATGTGCTGCCACAGGGATGGACAGGATCACCAGCAATATATCAG
AGTAGCATGACAAAAATCTTAGAGCCCTTTAGAAAAAAAAATCCAGAGATGGTAATCTAT
CACTACATGGATGACTTGTATGTACGATCTGACTTAGAGATAGGGCAACATAAAATAAAA
ATAGAGGAGCTGAGAGATCATCTATTAGGCTGGGGATTTACTACACCAGATAAAAAGCAT
CAGAAGGAACCTCCATTCCTTTGGATGGGATATGAACTCCATCCTGACAAATGGAAAGTC
CA
>GX12001549
CCTCAAATCACTCTTTGGCAACGACCCCTTGTCACAATAAAAATAGCAGGACAGCTAAAA
AGAGCTCTATTAGATACAGGAGCAGATGATACAGTATTAGAAGATATAAATTTGCCAGGA
AAATGGAAACCAAAAATGATAGGGGGAATTGGAGGTTTTATTAAGGTAAGGCAATATGAG
CAGATACTTATAGAAATTTGTGGAAAAAAGGCTATAGGTACAGTATTAGTAGGACCCACG
CCTGTCAACATAATTGGACGAAATATGTTGACTCAGCTTGGTTGTACTTTAAATTTCCCA
ATTAGTCCTATTGACACTGTACCAGTAAAATTAAAGCCAGGAATGGATGGGCCAAGAGTT
AAACAATGGCCATTAACAGAAGAAAAAATAAAAGCATTAACAGAAATTTGTAAAGAGATG
GAAGAGGAAGGAAAAATCTCAAAAATTGGGCCTGAAAATCCATACAATACTCCAATATTT
GCTATAAAGAAAAAGGACAGCACCAAATGGAGGAAATTAGTAGATTTCAGAGAGCTTAAT
AAAAGAACTCAGGATTTTTGGGAAGTTCAATTAGGAATACCACATCCAGCAGGTTTAAAA
AAGAAAAAATCAGTAACAGTACTAGATGTGGGAGATGCATATTTTTCAGTTCCTTTAGAT
GAAAGCTTTAGAAAGTATACTGCATTCACCATACCTAGTATAAATAATGAGACACCAGGA
ATCAGATATCAGTACAATGTGCTACCACAGGGATGGAAAGGATCACCAGCAATATTTCAG
AGTAGCATGACAAAAATCTTAGAGCCCTTTAGAATAAAAAATCCAGAAATGGTTATTTAT
CAATACATGGATGACTTGTATGTAGGATCTGATTTAGAAATAGGGCAGCACAGAATAAAA
ATAGAGGAGCTGAGAGCTCATCTATTGAGCTGGGGATTTACTACACCAGATAAAAAGCAT
CAGAAGGAACCTCCATTCCTTTGGATGGGATATGAACTCCATCCTGACAAATGGACAGTC
CA
>gx12000504
CCTCAAATCACTCTTTGGCAACGACCCCTTGTCACAGTAAAAATAGGAGGACAGCTAAAA
GAAGCTTTATTAGATACAGGAGCAGATGATACAGTATTAGAAGAAATAAATTTGCCAGGA
AAATGGAAACCAAAAATGATAGGGGGAATTGGAGGTTTTATTAAGGTAAGGCAATATGAT
CAGATACCTATAGAAATTTGTGGAAGAAAGGCTATAGGTACAGTGTTAGTAGGACCCACG
CCTGTCAACATAATTGGACGAAATATGTTGACTCAGCTTGGTTGTACTTTAAATTTTCCA
ATTAGTCCTATTGACACTGTACCAGTAACATTAAAGCCAGGAATGGATGGACCAAAGGTT
AAACAGTGGCCATTGACAGAAGAAAAAATAAAAGCCTTAACAGAAATTTGTAAAGAAATG
GAAAAGGAAGGAAAAATCTCAAAAATTGGGCCTGAAAATCCATACAACACTCCAGTATTT
GCTATAAAGAAAAAGGACAGCACCAAATGGAGAAAATTGGTAGATTTCAGAGAGCTTAAT
AAAAGAACTCAGGATTTTTGGGAAGTTCAATTAGGAATACCACATCCGGCAGGTTTAAAA
AAGAAAAAATCAGTAACAGTACTAGATATAGGAGATGCATATTTTTCAGTTCCTTTAGAT
GAAAGCTTTAGAAAGTATACTGCATTCACCATACCCAGTATAAATAATGAGACACCAGGA
ATCAGATATCAGTACAATGTGCTGCCACAGGGATGGAAAGGATCACCAGCAATATTCCAG
AGTAGCATGACAAAAATCTTAGAGCCCTTTAGAATAAAAAATCCAGAAATGATTATTTAT
CAATACATGGATGACTTGTATGTAGGATCTGATTTAGAAATAGGGCAGCACAGAATAAAA
ATAGAGGAGCTGAGAGCTCATCTATTGAGCTGGGGATTTACTACACCAGATAAAAAGCAT
CAGAAGGAACCTCCATTTCTTTGGATGGGCTATGAACTCCATCCTGACAGGTGGACAGTC
CA
>gx12000518
CCTCAAATCACTCTTTGGCAACGACCCCTTGTCACAATAAAGATAGGGGGACAATTAAAG
GAAGCTCTATTAGATACAGGAGCAGATGATACAGTATTAGAAGACATGAATTTACCAGGG
AAATGGAAACCAAAAATGATAGGGGGAATTGGAGGTTTTATTAAAGTAAGACAGTATGAA
CAAATACCCATAGAAATCTGCGGACACAAAGTTATAGGTACAGTATTAGTAGGACCTACA
CCTGTCAACATAATTGGAAGAAATTTGTTGACTCAACTTGGGTGCACTTTAAATTTTCCA
ATCAGTCCTATTGAAACTGTACCAGTAAAATTAAAGCCAGGAATGGATGGCCCAAAGGTT
AAACAATGGCCATTGACAGAAGAGAAAATAAAAGCATTAACAGAAATTTGTGAGGAAATG
GAGAAGGAAGGAAAAATTACAAAAATTGGGCCTGATAATCCATATAACACTCCAATATTT
GCCATAAAAAAGAAGGACAGTACTAAGTGGAGAAAATTAGTAGATTTCAGGGAACTCAAT
AAAAGAACTCAAGATTTTTGGGAAGTTCAATTAGGAATACCACACCCAGCAGGGTTAAAA
AAGAAAAAATCAGTGACAGTACTGGATGTGGGGGATGCATATTTTTCAGTTCCTTTAGAT
GAAGACTTCAGGAAATATACTGCATTCACCATACCTAGTGTAAATAATGAAACACCAGGG
ATTAGATATCAGTACAATGTACTTCCACAGGGATGGAAGGGATCACCAGCAATATTCCAA
AGTAGCATGACAAAAATATTAGAGCCTTTTAGAAAACAAAATCCAGAGATAGTTATCTAT
CAGTACATGGATGATTTGTATGTAGGATCTGACTTAGAGATAGGGCAACATAGAACAAAA
ATAGAGGAACTGAGACAACATTTGTTGAGGTGGGGATTCACCACACCAGACAAGAAACAT
CAGAAAGAACCCCCATTTCTTTGGATGGGGTATGAACTCCATCCTGACAAATGGACAGTA
CA
>gx12000546
CCGCAAATCACTCTTTGGCAACGACCCCTTGTCACAATAAAAGTAGCAGGACAGCTAAAA
GAAGCTCTATTAGATACAGGAGCAGATGATACAGTATTAGAAGATATAAATTTGCCAGGA
AAATGGAAACCAAAAATGATAGGGGGAATTGGAGGTTTTATTAAGGTGAGGCAATATGAT
CAGATACTTATAGAAATTTGTGGAAAAAAGGCTATAGGTACAGTGTTAGTAGGACCCACG
CCTGTCAACATAATTGGACGAAATATGTTGACTCAGATTGGTTGTACTTTAAATTTCCCA
ATTAGTCCTATTGGCACTATACCAGTAAAATTAAAGCCAGGAATGGATGGACCAAAGGTT
AAACAGTGGCCATTGACAGAAGAAAAAATAAAAGCATTAACAGAAATTTGTAAGGAGATG
GAAGAGGAAGGAAAAATCTCAAAAATTGGGCCTGAAAATCCATACAATACTCCAGTATTT
GCTATAAAGAAAAAGGACAGCACCAAATGGAGGAAATTAGTAGATTTCAGAGAGCTTAAT
AAAAGAACTCAGGATTTTTGGGAAGTTCAATTAGGAATACCGCATCCGGCAGGTTTAAAA
AAGAAAAAATCAGTAACAGTACTAGATGTGGGAGATGCATATTTTTCAGTTCCTTTAGAT
GAAAGCTTTAGAAAGTATACTGCATTCACCATACCTAGTACAAATAATGAGACACCAGGA
ATCAGATATCAGTACAATGTGCTGCCACAGGGATGGAAAGGATCACCAGCAATATTCCAG
TGTAGCATGACAAAAATCTTAGAGCCCTTTAGAATAAAAAATCCAGAAATGGTTATTTAT
CAATACATGGATGACTTGTATGTAGGATCTGATTTAGAAATAGGGCAGCACAGAATAAAA
ATAGAGGAGCTGAGAGCTCATCTATTGAGCTGGGGATTTACTACACCAGATAAAAAGCAT
CAGAAGGAACCTCCATTCCTTTGGATGGGATATGAACTCCATCCTGACAGATGGACAGTC
CA
>gx12000588
CCTCAAATCACTCTTTGGCAACGACCCCTTGTCACAGTAAAAATAGGAGGACAGCTAAAA
GAAGCTCTATTAGATACAGGAGCAGATGATACAGTATTAGAAGATATAAATTTGCCAGGA
AAATGGAAACCAAAAATGATAGGGGGAATTGGAGGTTTTATTAAGGTAAGGCAATATGAT
CAGATACTTATAGAAATTTTTGGAAAAAAGGCTATAGGTACAGTGTTAGTAGGACCCACG
CCTGTCAACATAATTGGACGAAATATGTTGACTCAGATTGGCTGTACTTTAAATTTCCCA
ATTAGTCCTATTGACACTGTACCAGTAACATTAAAGCCAGGAATGGATGGACCAAAGGTT
AAACAGTGGCCATTGACAGAAGAGAAAATAAAAGCATTAACAGAAATTTGTAAAGAAATG
GAAGAGGAAGGAAAAATCTCAAAAATTGGGCCTGAAAATCCATACAATACTCCAGTATTT
GCTATAAAGAAAAAGGACAGCACCAAATGGAGGAAATTAGTAGATTTCAGAGAGCTTAAT
AAAAGAACTCAGGATTTTTGGGAAGTTCAATTAGGAATACCGCATCCGGCAGGTTTAAAA
AAGAAAAAATCAGTAACAGTACTAGATGTGGGAGATGCATATTTTTCAGTTCCTCTAGAT
GAAAGCTTTAGAAAGTATACTGCATTCACCATACCTAGCATAAATAATGAGACACCAGGA
ATCAGATATCAATACAATGTGCTGCCACAGGGATGGAAAGGATCACCAGCAATATTCCAG
AGTAGCATGACAAAAATCTTAGAGCCCTTTAGAATAAAAAATCCAGAAATGGTTATTTAT
CAATACATGGATGATTTATATGTAGGATCTGATTTAGAAATAGGGCAGCACAGAATAAAA
ATAGAGGAACTGAGAGCTCATCTATTGAGCTGGGGATTTACTACACCAGATAAAAAACAT
CAGAAGGAACCTCCATTCCTTTGGATGGGATATGAACTCCATCCTGACAGATGGACAGTC
CA
>gx12000589
CCTCAAATCACTCTTTGGCAACGACCCCTTGTCACAGTAAAAATAGAAGGACAGCTGAGA
GAAGCTCTATTAGATACAGGGGCAGATGATACAGTATTAGAAGATATAAATTTGCCAGGA
AAATGGAAACCAAAAATGATAGGGGGAATTGGAGGTTTTATCAAAGTAAGGCAATATGAT
CAGATACTTATAGAAATTTGTGGAAAAAGAGCTGTAGGTACAGTGCTAGTAGGACCCACA
CCTGTCAACATAATTGGACGAAATATGTTGACTCAGATTGGTTGTACTTTAAATTTCCCA
ATTAGTCCTATTGACACTGTACCGGTAACATTAAAGCCAGGAATGGATGGACCAAAAGTT
AAACAATGGCCATTGACAGAAGAAAAAATAAAAGCCTTAACAGAAATTTGTACAGAGATG
GAAAAGGAAGGAAAAATCTCAAAAATTGGGCCTGAAAATCCATACAATACTCCAGTATTT
GCTATAAAGAAAAAGGATAGCACCAAATGGAGGAAATTAGTGGACTTCAGAGAACTCAAT
AAAAGAACTCAGGACTTTTGGGAAGTTCAATTAGGAATACCGCATCCAGCAGGTTTAAAG
AAGAAAAAATCAGTAACAGTACTAGATGTGGGAGATGCATATTTTTCAGTTCCTTTAGAT
GAAAGTTTTAGAAAGTATACTGCATTCACCATACCTAGTATAAACAATGAGACACCAGGA
ATCAGATATCAGTACAATGTGCTGCCACAGGGATGGAAAGGATCACCAGCAATATTCCAG
TGTAGCATGACAAAAATCTTAGAGCCCTTTAGAAACAAAAATCCAGAAATGGTTATCTAT
CAATATATGGATGATTTGTATGTAGGATCTGATTTAGAAATAGGGCAGCACAGAACAAAA
ATAGAGGAGCTAAGAAGTCATCTATTGAGCTGGGGATTTACTACACCAGATAAAAAGCAT
CAGAAGGAACCTCCATTCCTTTGGATGGGATATGAACTCCATCCTGACAAATGGACAGTC
CA
>gx12000662
CCTCAAGTCACTCTTTGGCAACGACCCATTGTCACAGTAAAAATAGGAGGACAGCTGAAA
GAAGCTCTATTAGATACAGGAGCAGATGATACAGTATTAGAGGATATAAATTTGCCAGGA
AAATGGAAGCCAAAAATGATAGGGGGAATTGGAGGTTTTATCAAGGTAAGACAATATGAT
CAGATACTTATAGAAATATGTGGAAAAAAGGCTATAGGTACAGTGTTAGTAGGACCTACA
CCCGTCAACATAATTGGACGAAATATGTTGACTCAGATTGGTTGTACTTTAAATTTCCCA
ATTAGTCCTATTGACACTGTACCAGTAACATTAAAGCCAGGAATGGATGGACCAAAGGTT
AAACAGTGGCCATTGACAGAAGAAAAAATAAAAGCATTAACAGAAATTTGTAGGGAAATG
GAAGAGGAAGGAAAAATCTCAAAAATTGGGCCTGAAAATCCATATAATACTCCAGTATTT
GCTATAAAGAAAAAGGACAGCACCAAATGGAGGAAATTAGTAGATTTCAGAGAGCTTAAT
AAAAGAACTCAGGACTTTTGGGAAGTTCAATTAGGAATACCGCATCCAGCAGGACTAAAA
AAGAAAAAATCAGTAACAGTACTAGATGTGGGAGATGCATATTTTTCAGTCCCTTTAGAT
GAAAGCTTTAGAAAGTATACTGCATTCACCATACCTAGTATAAACAATGAGACACCAGGA
ATCAGATATCAGTACAATGTGCTACCACAGGGATGGAAAGGATCTCCGGCAATATTCCAG
TGTAGCATGACAAAAATCTTAGAGCCCTATAGAAGCAAAAATCCAGAGATGGTTATCTAT
CAATACATGGATGACTTGTATGTAGGATCTGATTTAGAAATAGGGCAGCACAGAGCAAAA
ATAGAGGAGCTGAGAGCTCATCTATTGAGCTGGGGATTTACTACACCAGACAAAAAGCAT
CAGAAGGAACCGCCATTTCTTTGGATGGGATATGAACTCCATCCGGACAGATGGACAGTC
CA
>gx12000815
CCTCAAATCACTCTTTGGCAACGACCCCTTGTCACAGTAAAAATAGGAGGACAGCTGAAA
GAAGCTCTGTTAGATACAGGAGCAGATGATACAGTATTAGAAGATATAAATTTGCCAGGA
AAATGGAAACCAAAAATGATAGGGGGAATTGGGGGTTTTATCAAGGTAAGGCAGTATGAT
CAGGTACTTATAGAAATTTGTGGAAAAAAGGCTATAGGTACAGTATTAGTAGGACCTACA
CCTATCAACATAATTGGACGAAATATGTTGACTCAGATTGGTTGTACTTTAAATTTCCCA
ATTAGTCCTATTGACACTGTACCAGTAACATTAAAGCCAGGAATGGATGGACCAAAGGTT
AAGCAGTGGCCATTAACCGAAGAAAAAATAAAAGCCTTAACAGAAATTTGTAAAGAGATG
GAAAAGGAAGGAAAAATCTCAAAAATTGGGCCTGAAAACCCATACAATACTCCAGTATTT
GCTATAAAGAAAAAGGACAGCACTAAATGGAGGAAATTAGTAGACTTCAGAGAGCTTAAT
AAAAGAACTCAGGACTTTTGGGAAGTCCAATTGGGAATACCACATCCAGCAGGTTTAAAA
AAGAAAAAATCAGTAACAGTACTAGATGTGGGAGATGCATATTTTTCAGTGCCTTTAGAT
GAAGGCTTTAGAAAATATACTGCATTTACCATACCTAGTATAAACAATGAGACACCAGGA
ATCAGATATCAGTACAATGTGCTGCCACAGGGATGGAAAGGATCACCGGCAATATTCCAG
TGTAGTATGACAAAAATCTTAGAGCCCTTTAGAATAAAAAATCCAGAAGTGGTCATCTAT
CAATACATGGATGACTTGTATATAGGATCTGATTTAGAAATAGGGCAGCACAGAACAAAA
GTAGAAGAGCTAAGAGGTCATCTATTGAGCTGGGGATTTACTACACCAGATAAAAAGCAT
CAGAAGGAACCTCCATTCCTTTGGATGGGATATGAGCTCCATCCTGACAAATGGACAGTC
CA
>GX12000911
CCTCAAATCACTCTTTGGCAACGACCCCTTGTCACAGTAAAAATAGGAGGACAGCTAAAA
GAAGCTCTATTAGATACAGGAGCAGATGATACAGTATTAGAAGATATAAATTTGCCAGGA
AAATGGAAACCAAAAATGATAGGGGGAATTGGAGGTTTTATAAAAGTAAGGCAATATGAT
CAGGTATCTATAGAAATTTGTGGAAAAAAGGCTATAGGTTCAGTGTTAGTAGGACCCACG
CCTGTCAACATAATTGGACGAAATATGTTGACTCAGATTGGTTGTACTTTAAATTTCCCA
ATTAGTCCTATTGACACTGTACCAGTAACATTAAAGCCAGGAATGGATGGACCAAAGGTT
AAACAGTGGCCATTGACAGAAGAAAAAATAAAAGCATTAACAGAAATTTGTAAAGAGATG
GAAGAGGAAGGAAAAATCTCAAAAATTGGGCCTGAAAATCCATACAATACTCCAGTATTT
GCTATAAAGAAAAAGGACAGCACCAAATGGAGAAAATTAGTAGATTTCAGAGAGCTTAAT
AAAAGAACTCAGGATTTTTGGGAAGTTCAATTAGGAATACCACATCCGGCAGGTTTAAAA
AAGAAAAAATCAGTCACAGTACTAGATGTGGGAGATGCATATTTTTCAGTTCCTTTAGAT
GAAAGCTTTAGAAAGTATACTGCATTCACCATACCTAGTATAAATAATGAGACACCAGGA
ATCAGATATCAGTACAATGTGCTGCCACAGGGATGGAAAGGATCACCAGCAATATTCCAG
AGTAGCATGACAAAAATCTTAGAGCCCTTTAGAATAAAAAATCCAGAAATGATTATTTAT
CAATACATGGATGACTTATATGTAGGATCTGATTTAGAAATAGGGCAGCACAGAATAAAA
ATAGAGGAGCTAAGAGCTCATCTATTGAGCTGGGGATTTACTACACCAGATAAAAAACAT
CAGAAGGAACCTCCATTCCTTTGGATGGGATATGAACTCCATCCTGACAGATGGGCAGTT
CA
>GX12000926
CCTCAAATCACTCTTTGGCAACGACCCCTTGTCACAGTAAAGATAGGAGGACAGCTAAAA
GAAGCTCTATTAGATACAGGAGCAGATGATACAGTATTAGAAGAGATAAATTTGCCAGGA
AAATGGAAACCAAAAATGATAGGGGGAATTGGAGGTTTTATTAAAGTAAGGCAATATGAT
CAGATACTTATAGAAATTTGTGGAAAAAAGGCTATAGGTACAGTATTAGTAGGACCCACG
CCTGTCAACATAATTGGACGAAATATGTTGACTCAGATTGGTTGTACTTTAAATTTCCCA
ATTAGTCCTATTGACACTGTACCAGTAACATTAAAGCCAGGAATGGATGGACCAAAGGTT
AAACAGTGGCCATTGACAGAAGAAAAAATAAAAGCATTAACAGAAATTTGTAAAGAAATG
GAAGAGGAAGGAAAAATCTCAAAAATTGGGCCTGAAAATCCATACAATACTCCAGTATTT
GCTATAAAGAAAAAGGACAGCACCAAATGGAGGAAATTAGTAGATTTCAGAGAACTTAAT
AAAAGAACTCAGGATTTTTGGGAAGTTCAATTAGGAATACCGCATCCGGCAGGTTTAAAA
AAGAAAAAATCAGTAACAGTACTAGATGTGGGAGATGCATATTTTTCAGTTCCTTTAGAT
GAAAGCTTTAGAAAGTATACTGCATTCACCATACCTAGTATAAATAATGAGACACCAGGA
ATCAGATATCAGTACAATGTGCTGCCACAGGGATGGAAAGGATCACCAGCAATATTCCAG
AGTAGTATGACAAAAATCTTAGAGCCCTTTAGAATAAAAAATCCAGAAATGATTATTTAT
CAATACATGGATGACTTGTATGTAGGATCTGATTTAGAAATAGGGCAGCACAGAACAAAA
ATAGAGGAGCTGAGAGCTCATCTATTGAGCTGGGGATTTACTACACCAGATAAAAAGCAT
CAGAAGGAACCTCCATTTCTTTGGATGGGATATGAACTCCATCCTGACAGATGGACAGTC
CA
>GX12000951
CCTCAAATCACTCTTTGGCAACGACCCCTTGTCACAGTAAAAATAGGAGGACAGCTAAAA
GAAGCTCTATTAGATACAGGAGCAGATGATACAGTATTAGAGGAAATAAATTTGCCAGGA
AAATGGAAACCAAAAATGATAGGGGGAATTGGAGGTTTTATTAAGGTGAGGCAATATGAT
CAGATACTTATAGAAATTTGTGGAAAAAAGGCTATAGGTACAGTGTTAGTAGGACCCACG
CCTGTCAACATAATTGGACGAAATATGTTGACCCAAATTGGTTGCACTTTAAATTTCCCA
ATTAGTCCTATTGACACTGTACCAGTAACATTAAAGCCAGGGATGGATGGACCAAAGGTT
AAACAGTGGCCATTGACAGAAGAAAAAATAAAAGCATTAACAGAAATTTGTAAAGAAATG
GAAGAGGAAGGAAAAATCTCAAAAATTGGGCCTGAAAATCCATACAATACTCCAATATTT
GCTATAAAGAAAAAGGATAGCACCAAATGGAGGAAATTAGTAGATTTCAGAGAGCTTAAT
AAAAGAACTCAGGATTTTTGGGAAGTTCAATTAGGAATACCGCACCCGGCAGGTTTAAAA
AAGAAAAAATCAGTAACAGTACTAGATGTGGGAGATGCATATTTTTCAGTTCCTTTAGAT
GAAAGCTTTAGAAAGTATACTGCATTCACCATACCTAGTATAAATAATGAGACACCAGGA
ATCAGATATCAGTACAATGTGCTACCACAGGGATGGAAAGGATCACCAGCAATATTCCAG
AGTAGCATGACAAAAATCTTAGAGCCCTTTAGAATAAAAAATCCAGAAATAGTTATTTAT
CAATACATGGATGATTTGTATGTAGGATCTGATTTAGAAATAGGGCAGCACAGAATAAAA
ATAGAGGAGCTAAGAGCTCATCTATTGAGCTGGGGATTTACTACACCAGATAAAAAGCAT
CAGAAGGAACCTCCATTCCTTTGGATGGGATATGAACTCCATCCTGACAGATGGACAGTC
CA
>GX12000952
CCTCAAATCACTCTTTGGCAACGACCCCTTGTCACAATAAGAATAGGAGGACAGCTAAAA
GAAGCTCTATTAGATACAGGAGCAGATGACACAGTACTAGAAGATATAAATTTGCCAGGA
AAATGGAAACCAAAAATGATAGGGGGAATTGGAGGTTTTATTAAGGTAAGGCAATATGAT
CAGATATCTATAGAAATTTGTGGAAAAAAGGCTATAGGTACAGTGTTAGTAGGACCTACG
CCTGTCAACATAATTGGGCGAAATATGTTGACTCAGATTGGTTGTACTTTAAATTTCCCA
ATTAGTCCTATTGACACTGTACCAGTAACATTAAAGCCAGGAATGGATGGACCAAAGGTT
AAACAGTGGCCATTGACAGAAGAGAAGATAAAAGCATTAACAGAAATCTGTAAAGAGATG
GAAGAGGAAGGAAAAATCTCAAAAATTGGGCCTGAAAACCCATACAATACTCCAATATTT
GCTATAAAGAAAAAGGACAGCACTAAATGGAGAAAATTAGTAGATTTCAGAGAGCTCAAT
AAAAGAACTCAGGATTTTTGGGAAGTTCAATTAGGAATACCGCATCCGGCAGGTTTAAAA
AAGAAAAAATCAGTAACAGTGCTAGATGTGGGAGATGCATACTTTTCAGTTCCTTTAGAT
GAAAGCTTTAGAAAATATACTGCATTCACCATACCTAGTACAAATAATGAGACACCAGGA
GTCAGATATCAGTACAATGTGCTGCCACAGGGATGGAAAGGATCACCAGCAATATTCCAG
AGTAGCATGACAAAAATCTTAGAGCCCTTTAGAATAAAAAATCCAGAAATAGTTATTTAT
CAATACATGGATGACTTGTATGTAGGATCTGATTTAGAAATAGGGCAGCACAGAATAAAA
ATAGAGGAGCTGAGAGCTCATCTATTGAGCTGGGGACTTACTACACCAGATAAAAAGCAT
CAGAAGGAACCTCCATTCCTTTGGATGGGATATGAACTCCATCCTGACAAATGGACAGTC
CA
>GX12001124
CCTCAAATCACTCTTTGGCAACGACCCCTTGTCACAATAAAAGTAGGAGGACAGCTAAAA
GAAGCTCTATTAGATACAGGAGCAGATGATACAGTATTGGAAAATATAAATTTGCCAGGA
AAATGGAAACCAAAAATGATAGGGGGAATTGGAGGTTTTATCAAGGTAAGACAATATGAT
CAGATACTTATAGAAATTTGTGGGAAAAAGGCTATAGGTACAGTATTAGTAGGACCCACG
CCTGTCAACATAATTGGGCGAAATATGTTGACTCAGATTGGTTGTACTTTAAATTTCCCA
ATTAGTCCTATTGACACTGTACCAGTAAAATTAAAGCCAGGAATGGATGGACCAAAGGTT
AAACAATGGCCATTGACAGAAGAAAAAATAAAAGCATTAACTGAAATTTGTAAAGAAATG
GAAGAGGAAGGAAAAATCTCAAAAATTGGGCCTGAAAATCCATACAATACTCCAGTATTT
GCTATAAAGAAAAAGGACAGCACCAAATGGAGGAAATTAGTAGATTTCAGAGAGCTTAAT
AAAAGAACTCAGGATTTTTGGGAAGTTCAATTAGGAATACCGCATCCGGCAGGTTTAAAA
AAGAAGAAATCAGTAACAGTACTAGATGTGGGAGATGCATATTTTTCAGTTCCTCTAGAT
GAAAGCTTTAGAAAGTATACTGCATTCACCATACCTAGTATAAATAATGAGACACCAGGA
ATCAGATATCAGTACAATGTGCTGCCACAGGGATGGAAAGGATCACCAGCAATATTCCAG
AGTAGCATGACAAAAATCTTAGAGCCCTTTAGAATAAAAAATCCAGAAATAATTATTTAT
CAATACATGGATGACTTGTATGTAGGATCTGATTTAGAAATAGGGCAACACAGAATAAAA
ATAGAGGAGCTAAGAGCTCATCTATTGAGCTGGGGATTTACTACACCAGATAAAAAGCAT
CAGAAGGAACCTCCATTCCTTTGGATGGGATATGAACTCCATCCTGACAGATGGACAGTC
CA
>GX12001171
CCTCAGATCACTCTTTGGCAGCGACCCCTCGTCACAATAAAGGTAGGGGGGCAACAAAAG
GTAGCTCTATTAGATACAGGAGCAGATGATACAGTATTAGAAGAAATGAATATACCAGGG
AGATGGAAACCAAAAATGATAGGGGGAATTGGAGGTTTTATCAAAGTAAGACAGTATGAT
CAGATACCTATAGAAATTTGTGGACATAAAGCTATAGGTACAGTATTAGTAGGACCTACA
CCTGTCAACATAATTGGAAGAAATCTGTTGACTCAGATTGGCTGTACTTTAAATTTTCCT
ATTAGTCCTATTGAAACTGTACCAGTAAGATTAAAGCCAGGTATGGATGGCCCAAAAGTT
AAACAATGGCCATTGACAGAAGAAAAAATAAAGGCATTAGTAGAAATTTGTACAGAAATG
GAAAAGGAAGGAAAAATTTCAAAAGTAGGGCCTGAAAATCCATACAATACTCCAGTATTT
GCTATAAAGAAAAAAGACAGTACTAAATGGAGAAAATTAGTAGATTTCAGAGAACTCAAT
AAAAGAACTCAAGATTTCTGGGAGGTTCAATTAGGAATACCACATCCAGCAGGGTTAAAA
AAGAAAAAATCAATAACAGTACTGGATGTGGGTGATGCATATTTTTCAATTCCATTAGAT
GAAGAGTTCAGGAAGTATACTGCATTTACCATACCTAGTACAAACAATGAAACACCAGGG
ATTAGATATCAGTACAATGTACTTCCACAGGGATGGAAAGGATCACCAGCAATATTCCAA
AGTAGCATGACAAAAATCTTAGATCTTTTTAGAAAGCAAAATCCAGACATAGTGATCTAT
CAGTACATGGATGACTTGTATGTAGGATCTGACTTAGAAATAGGGCAACATAGAGCAAAA
GTAGAGGAACTGAGACAGCATCTGTTGAGGTGGGGGTTAACCACACCAGACAAAAAACAT
CAGAAAGAACCTCCATTCCTTTGGATGGGTTATGAACTCCATCCTGATAAATGGACAGTA
CA
>GX12001195
CCTCAGATCACTCTTTGGCAGCGACCCCTTGTCACAATAAAAGTAGGGGGCCAAATAAAA
GAGGCTCTCTTAGATACCGGAGCAGATGATACAGTATTAGAAGAAATAAATTTGCCAGGA
AAATGGAAACCAAAAATGATAGGAGGAATTGGAGGTTTTATCAAAGTAAGACAATATGAG
CAAATACTTATAGAAATTTGTGGGAAAAAGGCTATAGGTACAGTATTAGTGGGACCCACA
CCTGTCAACATAATAGGAAGAAATATGTTGACCCAACTTGGATGCACACTAAATTTTCCA
ATCAGTCCCATTGAAACTGTACCAGTAAAATTAAAGCCAGGCATGGATGGCCCAAAGGTT
AAACAATGGCCATTGACAGAAGAAAAAATAAAAGCATTAACAGAAATTTGTAATGAAATG
GAGAAGGAAGGAAAAATTACAAAAATTGGGCCTGACAATCCATATAATACTCCAATATTT
GCCATAAAAAAGAAGGACAGTAGTAAGTGGAGAAAATTAGTAGATTTCAGGGAACTCAAT
AAAAGAACTCAGGATTTTTGGGAAGTTCAATTAGGAATACCACACCCAGCAGGGTTAAAA
AAGAAAAAATCAGTAACAGTCCTGGATGTGGGTGATGCATATTTCTCAGTTCCTTTAGAT
AAAGACTTCAGGAAGTATACTGCATTTACCATACCTAGTGTAAATAATGAGACACCAGGG
ATTAGATATCAGTACAATGTGCTTCCACAGGGATGGAAAGGATCACCAGCAATATTCCAA
TATAGCATGACAAAAATCTTAGAGCCTTTTAGAAAACAAAATCCAGACATAGTTATCTAT
CAATACATGGATGACTTGTATGTAGGATCTGACTTAGAAATAGGACAGCATAGAACAAAA
ATAGAGGAACTGAGAGAACATCTGTTAAAGTGGGGATTTACCACACCAGACAAGAAACAT
CAGAAAGAACCTCCATTTCTTTGGATGGGGTATGAACTCCATCCTGACAAATGGACAGTA
CA
>GX12001239
CCTCAGATCACTCTTTGGCAGCGACCCCTTGTCTCAATAAAAATAGGGGGCCAGATAAAA
GAGGCTCTCTTAGACACAGGAGCAGATGATACAGTATTAGAAGAAGTAAATTTGCCAGGA
AAATGGAAACCTAAAATGATAGGAGGAATTGGAGGTTTTATCAAAGTAAGGCAATATGAA
CAAATACCTATAGAAATTTGTGGAAAAAAGGCTATAGGTACAGTATTAGTGGGACCCACA
CCTGTCAACATAATTGGAAGAAATATGTTGACCCAGCTTGGATGCACACTAAATTTTCCA
ATCAGTCCCATTGAAACTGTACCAGTAAAATTAAAGCCAGGAATGGATGGCCCAAAGGTT
AAACAATGGCCATTGACAGAAGAGAAAATAAAAGCATTGACGGCAATTTGTGATGAAATG
GAGAAGGAAGGAAAAATTACAAAAATTGGGCCTGAGAATCCATATAACACTCCAATATTT
GCCATAAAAAAGAAGGACAGTAGTAAGTGGAGAAAATTAGTAGATTTCAGGGAACTCAAT
AAAAGAACTCAAGATTTTTGGGAAGTTCAATTAGGAATACCACACCCAGCAGGGTTAAAA
AAGAAAAAATCAGTGACAGTACTGGATGTGGGGGATGCTTATTTTTCAGTTCCTTTATAT
GAAGACTTTAGGAAGTATACTGCATTTACCATACCTAGTATAAACAATGAGACACCAGGG
ATTAGATATCAGTACAATGTGCTGCCACAGGGATGGAAAGGATCACCGGCAATATTCCAG
TGTAGCATGACAAAAGTCTTAGAGCCCTTTAGAATAAAAAATCCAGAAATAGTTATTTAT
CAATACATGGATGACTTGTATGTAGGATCTGATTTAGAAATAGGGCAGCACAGAACAAAA
ATAGAAGAGCTAAGAAAGCATCTATTGAACTGGGGATTTACTACACCAGATAAAAAGCAT
CAGAAGGAACCTCCATTCCTTTGGATGGGATATGAACTCCATCCTGACAAATGGACAGTC
CA
>GX12001242
CCTCAAATTACTCTTTGGCAACGACCCCTTGTCACAGTAAAAATAGGAGGACAGCTGAAA
GAAGCTCTATTAGATACAGGAGCAGATGATACAGTATTAGAAGATATAAATTTGCCAGGA
AAATGGAAACCAAAAATGATAGGGGGAATTGGAGGTTTTATCAAAGTAAGGCAATATGAT
CAGATACTTATAGAAATTTGCGGGAAAAAGGCTATAGGTACAGTATTAGTAGGACCTACA
CCTGTCAACATAATTGGAAGAAATATGTTGACTCAGATTGGTTGTACTTTAAATTTCCCA
ATTAGTCCTATTGATACTGTACCAGTAACATTAAAGCCAGGAATGGATGGACCAAAGGTC
AAACAATGGCCATTGACAGAAGAAAAAATAAAAGCATTAACAGAAATTTGTAAAGAGATG
GAAGAGGAAGGAAAAATCTCAAAAATTGGGCCTGAAAATCCATACAATACTCCAGTATTT
GCTATAAAGAAAAAGGACAGTACCAAATGGAGGAAATTAGTAGATTTTAGAGAACTCAAT
AAAAGAACTCAGGACTTTTGGGAAGTTCAATTAGGAATACCGCATCCAGCAGGTTTAAAA
AAGAAAAAATCAGTAACAGTACTAGATGTGGGAGATGCATACTTTTCAGTCCCTTTAGAT
GAAAGCTTTAGAAAATATACTGCATTCACCATACCTAGTATAAACAATGAGACACCAGGA
GTCAGATATCAGTACAATGTGCTGCCACAAGGATGGAAAGGATCACCAGCAATATTCCAG
AGTAGCATGACAAAAATCTTAGAGCCCTTTAGAATAAAAAATCCAGAAATAGTTATCTAT
CAATACATGGATGACTTGTATGTAGGATCTGATTTGGAAATAGGGCAGCACAGAATAAAA
ATAGAGGAACTAAGAGCTCATCTATTAAGCTGGGGATTTACCACACCGGACAAAAAGCAT
CAGAAGGAACCTCCATTCCTTTGGATGGGATATGAACTCCATCCTGACAGATGGACAGTC
CA
>GX12001410
CCTCAAATCACTCTTTGGCAACGACCCCTTGTCACAGTAAAAATAGAAGGACAGCTAAAA
GAAGCTCTGTTAGATACAGGAGCAGATGATACAGTATTAGAAGATATAAATTTGCCAGGA
AAATGGAAACCAAAAATGATAGGGGGAATTGGAGGTTTTATCAAAGTAAGACAATATGAT
CAGATATCTATAGAAATTTGTGGAAAAAAGGCTATAGGTACAGTGTTGGTAGGGCCCACA
CCTGTCAACATAATTGGACGAAATATGTTGACTCAGCTTGGTTGTACTTTAAATTTCCCA
ATTAGTCCTATTGACACTGTACCAGTAACATTAAAGCCAGGAATGGATGGACCAAAGGTT
AAGCAATGGCCATTGACTGAAGAAAAAATAAAAGCCTTAACAGAAATTTGTGAAGAGATG
GAAAAGGAAGGAAAAATTTCAAAAATAGGGCCTGAAAATCCATACAATACTCCAGTATTT
GCTATAAAGAAAAAGGACAGCACTAAATGGAGGAAATTAGTGGACTTCAGAGAGCTCAAT
AAAAGAACTCAGGACTTTTGGGAAGTTCAATTAGGAATACCACATCCAGCAGGTTTAAAA
AAGAAAAAATCAGTAACAGTACTAGATGTGGGAGATGCATATTTTTCAGTTCCTTTAGAT
GAAAGCTTTAGAAAGTATACTGCATTTACCATACCTAGTATAAACAATGAGACACCAGGA
ATCAGATATCAGTACAATGTGCTGCCACAGGGATGGAAAGGATCACCAGCAATATTCCAA
TGTAGCATGACAAAAATCTTAGAGCCCTTTAGAATAAAAAATCCAGAAATAGTTATCTAT
CAATACATGGATGACTTGTATGTAGGATCAGATTTAGAAATAGGGCAGCACAGAACAAAA
ATAGAGGAGTTAAGAGATCATCTATTGAGATGGGGATTTACTACACCAGATAAAAAACAT
CAGAAAGAACCTCCATTCCTTTGGATGGGGTATGAACTCCATCCTGACAAATGGACAGTC
CA
>GX12001554
CCTCAAATCACTCTTTGGCAACGACCCCTTGTCACAGTAAAAATAGGAGGACAGATAAGA
GAAGCTCTATTAGATACAGGAGCAGATGATACAGTATTAGAAGAGATAAATTTGCCAGGA
AAATGGAAACCAAAAATGATAGGGGGAATTGGAGGTTTTATTAAGGTAAGGCAATATGAT
CAGATACTTATAGAAATTTGTGGAAAAAGGGCTATAGGTACAGTGTTAGTAGGACCCACA
CCTGTCAACATAATTGGACGAAATATGTTGACTCAGCTTGGTTGTACTTTAAATTTCCCA
ATTAGTCCTATTGACACTATACCAGTAACATTAAAGCCAGGAATGGATGGACCAAAGGTT
AAACAGTGGCCATTGACAGAAGAAAAAATAAAAGCATTAACAGAAATTTGTAAAGAGATG
GAAGAGGAGGGAAAAATCTCAAAAATAGGGCCTGAAAATCCATACAATACTCCAGTATTT
GCTATAAAGAAAAAGGACAGCACCAAATGGAGGAAATTAGTAGATTTCAGAGAGCTTAAT
AAAAGAACTCAGGATTTTTGGGAAGTTCAATTAGGAATACCGCATCCGGCAGGTTTAAAA
ATGAAAAAATCAGTAACAGTACTAGATGTGGGAGATGCATATTTTTCAGTTCCTTTAGAT
GAAAGCTTTAGAAAGTATACTGCATTCACCATACCTAGTACAAATAATGAGACACCAGGA
ATCAGATATCAGTACAATGTGCTGCCACAGGGATGGAAAGGATCACCAGCAATATTCCAG
AGTAGCATGACAAAAATCTTAGAGCCCTTCAGAACAAAAAATCCAGAAATGGTTATTTAT
CAATACATGGATGACTTGTATGTAGGATCTGATTTAGAAATAGGGCAGCACAGAATAAAA
ATAGAAGAGCTGAGAGCTCATCTATTGAGCTGGGGATTTACTACACCAGATAAAAAACAT
CAGAAGGAACCCCCATTCCTTTGGATGGGATATGAACTCCATCCTGACAGATGGACAGTC
CA
>GX12001595
CCTCAAATCACTCTTTGGCAACGACCCCTTGTCACAATAAAAATAGAAGGACAGCTGAAA
GAGGCTCTATTAGATACAGGAGCAGATGATACAGTATTAGAAGATATAAATTTGCCAGGA
AAATGGAAACCAAAAATGATAGGAGGAATTGGAGGTTTTATCAAAGTAAGGCAATATGAT
CAGATACTTATAGAAATTTGTGGAAAAAGGGCTATAGGTACAGTGTTAGTAGGACCTACA
CCTGTCAACATAATTGGACGAAATATGTTGACTCAGATTGGTTGTACTTTAAATTTCCCA
ATTAGTCCCATTGACACTGTACCAGTAACATTAAAGCCAGGAATGGATGGACCAAAGGTT
AAACAGTGGCCATTGACAGAAGAAAAAATAAAAGCATTAACAGAAATTTGTAGGGAAATG
GAAGAGGAAGGAAAAATCTCAAAAATTGGACCTGAAAATCCATATAATACTCCAGTATTT
GCTATAAAGAAAAAGGACAGCACCAAATGGAGGAAATTAGTAGATTTCAGAGAGCTCAAT
AAAAGAACTCAGGACTTTTGGGAAGTTCAATTAGGAATACCGCATCCAGCAGGATTAAAA
AAGAAAAAATCAGTAACAGTACTAGATGTGGGAGATGCATATTTTTCAGTCCCTTTAGAT
GAAAGCTTTAGAAAATATACTGCATTCACCATACCTAGTATAAACAATGAGACACCAGGA
ATCAGATATCAGTACAATGTGCTACCACAGGGATGGAAAGGATCTCCAGCAATATTCCAG
TGTAGCATGACAAAAATCTTAGAGCCCTTTAGAAAAAACAATCCAGAAATGGTTATCTAT
CAATACATGGATGACTTGTACGTAGGATCTGATTTAGAAATAGGGCAGCATAGAACAAAA
ATAGAAGAGCTAAGAGCTCATCTGTTAAGCTGGGGATTTACTACACCAGACAAAAAGCAT
CAGAAGGAACCGCCATTTCTTTGGATGGGATATGAACTCCATCCGGACAGGTGGACAGTC
CA
>GX12001596
CCTCAAATCACTCTTTGGCAACGACCCCTTGTCACAATAAAAATAGAAGGACAGTTAAAA
GAAGCTCTATTAGATACAGGAGCAGATGATACAGTATTAGAAGATATAAATTTGCCAGGA
AAATGGAAACCAAAAATGATAGGGGGAATTGGAGGTTTTATTAAGGTAAGACAATATGAT
CAGATACTTATAGAAATTTGTGGAAAAAAGGCTATAGGTACAGTGTTAGTAGGACCCACG
CCTGTCAACATAATTGGACGAAACATGTTGACTCAGCTTGGTTGTACTTTAAATTTCCCA
ATTAGTCCTATTGACACTGTACCAGTAACATTAAAGCCAGGAATGGATGGACCAAAGGTT
AAACAGTGGCCATTGACAGAAGAAAAAATAAAAGCATTAACAGAAATTTGTAAAGAGATG
GAAGAGGAAGGAAAAATTTCAAAGATTGGGCCTGAAAATCCATACAATACTCCAGTATTT
GCTATAAAGAAAAAGGACAGCACCAAATGGAGAAAATTGGTAGATTTCAGAGAGCTTAAT
AAAAGAACTCAGGATTTTTGGGAAGTTCAATTAGGAATACCGCATCCGGCAGGTTTAAAA
AAGAAAAAGTCAGTGACAGTACTAGATGTGGGAGATGCATATTTTTCAGTTCCTTTAGAT
GAGAGCTTTAGAAAGTATACTGCATTCACCATACCTAGTATAAATAATGAGACACCAGGA
ATCAGATATCAGTACAATGTGCTGCCACAGGGATGGAAAGGATCACCAGCAATATTCCAG
AGTAGCATGACAAAAATCTTAGAGCCCTTTAGAATGAAAAATCCAGAAATAATTATTTAT
CAATACATGGATGACTTGTATGTAGGATCTGATTTAGAAATAGGGCAGCACAGAATAAAA
ATAGAAGAGCTGAGAGCTCATCTATTGAGCTGGGGGTTTACTACACCAGATAAAAAGCAT
CAGAAGGAACCTCCATTCCTATGGATGGGATATAGACTCCAACCTTCCAGATGGACAGTC
CA
>GX12001637
CCTCAAATCACTCTTTGGCAACGACCCCTTGTCACAATAAAAATAGGAGGACAGCTAAAA
GAAGCTCTATTAGATACAGGAGCAGATGATACAGTATTAGAAGATATAAATTTGCCAGGA
AAATGGAAGCCAAAAATGATAGGGGGAATTGGAGGTTTTATTAAGGTAAGGCAATATGAT
CAGATACCTATAGAAATTTGTGGAAAAAAGGCTATAGGTACAGTGTTAGTAGGACCCACG
CCTGTCAACATAATTGGACGAAATATGTTGACTCAGCTTGGTTGTACTTTAAATTTCCCA
ATTAGTCCTATTGACACTGTACCAGTAACATTAAAGCCAGGAATGGATGGACCAAAGGTT
AAACAGTGGCCATTAACAGAAGAAAAAATAAAAGCATTAACAGAAATTTGTAAAGAGATG
GAAGAGGAAGGAAAAATTTCAAAAATTGGGCCTGAAAATCCATACAATACTCCAATATTT
GCTATAAAGAAAAAGGACAGCACCAAATGGAGGAAATTAGTAGATTTCAGAGAGCTTAAT
AAAAGAACTCAGGATTTTTGGGAAGTTCAATTAGGAATACCGCATCCGGCAGGATTAAAA
AAGAAAAAATCAGTAACAGTACTAGATGTGGGAGATGCATATTTTTCAGTTCCTTTAGAT
GAAAGCTTTAGAAAGTATACTGCATTCACCATACCTAGTATAAACAATGAGACACCAGGA
ATCAGATATCAGTACAATGTGCTGCCACAGGGATGGAAAGGATCACCAGCAATATTCCAG
AGTAGCATGACAAAAATCTTAGAGCCCTTTAGAATAAAAAATCCAGAAATGATTATTTAT
CAATACATGGATGACTTGTATGTAGGATCTGATTTAGAAATAGGGCAGCACAGAATAAAA
ATAGAGGAGCTGAGAGCTCATCTATTGAGCTGGGGATTTACTACACCAGATAAAAAGCAT
CAAAAGGAACCTCCATTCTTTTGGATGGGATATGAACTCCATCCTGACAGATGGACCGTC
CA
>ly12003422
CCTCAAATCACTCTTTGGCAACGACCCCTCGTCCCAATAAGGATAGGGGGGCAATTAAAG
GAAGCTCTATTAGATACAGGAGCAGATGATACAGTATTAGAAGACATGAATTTGCCAGGA
AAATGGAAACCAAAAATGATAGGGGGAATTGGAGGTTTTATCAAAGTAAGACAGTATGAT
CAGATACCCATAGAAATCTGCGGCCACAAGGCTGTAGGTACAGTGTTAATAGGACCTACA
CCTGTCAACATAATTGGAAGAAATCTGTTGACTCAGCTTGGTTGCACTTTAAATTTTCCC
ATTAGTCCTATTGAAACTGTACCAGTAAAATTAAAGCCAGGAATGGATGGCCCAAAAGTT
AAACAATGGCCATTGACAGAAGAAAAAATAAAAGCACTAATAGACATTTGTACAGAAATG
GAAAAGGAAGGGAAAATTTCAAAAATTGGGCCTGAAAATCCATACAATACTCCAGTATTT
GCCATAAAGAAAAAAGACAGTACTAAATGGAGAAAATTAGTAGATTTCAGGGAACTTAAT
AAAAGAACTCAAGACTTCTGGGAAGTTCAATTAGGAATACCACATCCCGCAGGGTTAAAA
AAGAAAAAATCAGTAACAGTCCTGGATGTGGGTGATGCATATTTCTCAGTTCCTTTAGAT
AAAGATTTTAGGAAGTATACTGCATTTACCATACCCAGTTTAAACAATGAGACACCAGGG
ATCAGATATCAGTACAATGTGCTTCCACAGGGATGGAAAGGATCACCAGCAATATTCCAA
TGGAGCATGACAAGGATCTTAGAGCCTTTTAGAAAACAAAATCCAGACATAGTTATCTAT
CAATACATGGATGATTTGTATGTAGGATCTGATTTAGAAATAGGGCAGCATAGAGCAAAA
ATAGAGGAACTGAGACAGCATCTGTTGAGGTGGGGATTTACCACACCAGATAAAAAACAT
CAGAAAGAACCTCCATTCCTTTGGATGGGTTATGAACTCCATCCTGATAAATGGACAGTA
CA
>ly12003454
CCTCAAATCACTCTTTGGCAACGACCCCTTGTCACAATAAAGATAGGGGGGCAATTAAAG
GAAGCTCTATTAGATACAGGAGCAGATGATACAGTATTAGAAGACATGAATTTGCCAGGA
AGATGGAAGCCAAAAATGATAGGGGGAATTGGAGGTTTTATCAAAGTAAAACAGTATGAT
CAAATACCCATAGAAATCTGTGGACACAAGGCGGTAGGTACAGTATTAATAGGACCTACA
CCTGTCAACATAATTGGGAGAAATCTGTTGACTCAGCTTGGTTGTACTTTAAATTTTCCT
ATTAGTCCTATTGAAACTGTGCCAGTAAAATTAAAGCCAGGAATGGATGGCCCAAAGGTT
AAACAATGGCCATTGACAGAAGAAAAAATAAAAGCATTAGTAGAAATTTGTACAGAAATG
GAAAAGGAAGGGAAAATTTCAAAAATCGGGCCTGAAAATCCATACAATACTCCAGTATTT
GCCATAAAGAAAAAAGACAGTACTAAATGGAGAAAACTAGTAGATTTTAGGGAACTTAAT
AAAAGAACTCAAGATTTCTGGGAAGTTCAATTAGGAATACCACATCCCGCAGGATTAAAA
AAGAAAAGGTCTGTAACAGTCCTAGATGTGGGTGATGCATATTTCTCAGTCCCTTTAGAT
AAAGACTTCAGGAAATATACTGCATTTACCATACCTAGTATAAACAATGAGACACCAGGG
ATCAGATATCAGTACAATGTGCTTCCACAGGGATGGAAAGGATCACCAGCAATATTCCAG
AGTAGCATGACAAAAATTTTAGATCCTTTCAGAAAAGAAAATCCAGACATAGTTATCTAT
CAATACATGGATGATTTGTATGTAGGATCTGATTTAGAAATAGGGCAGCATAGAACAAAA
ATAGAGGAACTGAGACAGCATCTGTTAAGGTGGGGATTTACCACACCAGACAAAAAACAT
CAGAAAGAACCTCCATTCCTTTGGATGGGTTATGAACTCCATCCTGATAAATGGACAGTA
CA
>LY12003978
CCTCAAATCACTCTTTGGCAACGACCCGTTGTTACAATAAAGATAGGGGGGCAATCAAAG
GAAGCTCTATTAGATACAGGAGCAGATGATACAGTATTAGAAGACATGAATTTGCCAGGG
AAATGGAAACCAAAAATGATAGGGGGAATTGGAGGTTTTATCAAAGTACGACAGTATGAA
CAGATACCCATAGAAATCTGTGGACATAAAGCTATAGGTACAGTATTAGTAGGACCTACA
CCTGTCAACATAATTGGAAGGAATCTGTTGACTCAGCTTGGTTGTACTTTAAATTTTCCA
ATCAGTCCTATTGAAACTGTACCAGTAAAACTAAAGCCAGGAATGGATGGCCCAAAGGTT
AAACAATGGCCATTGACAAAAGAGAAAATAGAAGCATTAACAGCAATTTGTGATGAAATG
GAAAAGGAAGGAAAAATTACAAAAATTGGGCCTGAAAATCCATACAACACTCCAATATTT
GCCATAAAAAAGAAAGACAGTACTAAGTGGAGAAAATTAGTAGATTTCAGAGAACTCAAT
AAAAGAACTCAAGATTTTTGGGAAGTTCAATTAGGAATACCACACCCAGCAGGATTAAAA
AAGAAAAAATCAGTGACAGTGCTGGATGTGGGGGATGCATATTTTTCAGTTCCTTTATAT
GAAGACTTCAGGAAATATACTGCATTCACCATACCTAGTATAAACAATGAAACACCAGGG
ATTAGGTATCAGTACAATGTACTTCCACAGGGATGGAAAGGATCACCAGCAATATTTCAA
AGTAGCATGACAAAAATTTTAGAACCTTTTAGAAAACAAAATCCAGACATAGTCATCTAT
CAATACATGGATGATTTGTATGTAGGATCTGACTTAGAGATAGGGCAACATAGAACAAAA
ATAGAGGAACTGAGACAACATTTGTTGAGGTGGGGATTTACCACACCAGACAAGAAACAT
CAGAAAGAACCTCCATTTCTTTGGATGGGGTATGAACTCCATCCTGACAAATGGACAGTA
CA
>LY12003986
CCTCAAATCACTCTTTGGCAACGACCCCTTGTCACAATAAAAGTAGAGGGACAGCTGAAA
GAAGCTCTATTAGATACAGGAGCAGACGATACAGTATTAGAAGATATAAATTTGCCAGGA
AAATGGAAGCCAAAAATGATAGGGGGAATTGGAGGTTTTATCAAGGTCAGGCAATATGAT
CAGATACTTATAGAAATTTGTGGAAAAAAGGCTATAGGTACAGTGTTAGTAGGACCTACA
CCTGTCAACATAATTGGACGAAATATGTTGACTCAGATTGGTTGTACTTTAAATTTCCCA
ATTAGTCCTATTGACACTGTACCAGTAAAATTAAAGCCAGGAATGGATGGGCCAAAGGTT
AAACAATGGCCATTGACAGAAGAAAAAATAAAAGCATTAACAGAAATTTGTAAAGAAATG
GAAGAGGAAGGAAAAATCTCAAAAATTGGGCCTGAAAATCCATACAATACTCCAATATTT
GCTATAAAGAAAAAAGACAGCACCAAATGGAGGAAATTAGTAGACTTCAGAGAGCTTAAT
AAAAGAACTCAGGACTTTTGGGAAGTTCAGTTAGGAATACCGCATCCAGCAGGTTTAAAA
AAGAAAAAATCAGTCACAGTACTAGATGTAGGAGATGCATATTTTTCAGTTCCTTTAGAT
GAAAGCTTTAGAAAGTATACTGCATTCACCATACCTAGTAGAAACAATGAGACACCAGGA
ATTAGATATCAGTACAATGTGCTTCCACAGGGATGGAAAGGATCACCAGCAATATTCCAA
AGTAGCATGACAAAAATCTTAGAGCCTTTTAGAAAACAAAATCCAGACATAGAGATCTAT
CAGTACATGGATGATTTGTATGTAGGATCTGACTTAGAAATAGGGCAGCATAGAATAAAA
ATAGAGGAGCTGAGACAACATTTGTTGAAGTGGGGACTTACCACACCAGACAAGAAACAT
CAGAAAGAACCCCCATTCCTTTGGATGGGTTATGAACTCCATCCTGATAAATGGACAGTA
CA
>LY12004101
CCTCAAATCACTCTTTGGCAACGACCCCTCGTCACAATAAAGATAGGGGGGCAATTAAAG
GAAGCTCTATTAGATACAGGAGCAGATGATACAGTATTAGAAGACATGAATTTGCCAGGA
AGATGGAAACCAAAAATGATAGGGGGAATTGGAGGTTTTATCAAAGTAAAACAGTATGAT
CAAATACCCATAGAAATCTGTGGACACAAGGCGGTAGGTACAGTATTAATAGGACCTACA
CCTGTCAACATAATTGGGAGAAATCTGTTGACTCAGCTTGGTTGTACTTTAAATTTTCCT
ATTAGTCCTATTGAAACTGTGCCAGTAAAATTAAAGCCAGGAATGGATGGCCCAAAGGTT
AAACAATGGCCATTGACAGAAGAAAAAATAAAAGCATTAGTAGAAATTTGTACAGAAATG
GAAAAGGAAGGGAAAATTTCAAAAATTGGGCCTGAAAATCCATACAATACTCCAGTATTT
GCCATAAAGAAAAAAGACAGTACTAAAAGGAGAAAACTAGTAGATTTTAGGGAACTTAAT
AAAAGAACTCAAGACTTCTGGGAAGTTCAATTAGGAATACCACATCCCGCAGGATTAAAA
AAGAAAAAGTCTGTAACAGTCCTGGATGTGGGTGATGCATATTTCTCAGTCCCTTTAGAT
AAAGACTTCAGGAAGTATACTGCATTTACCATACCTAGTATAAACAATGAGACACCAGGG
ATCAGATATCAGTACAATGTGCTTCCGCAGGGATGGAAAGGATCACCAGCAATATTCCAG
AGTAGCATGACAAAAATTTTAGATCCTTTTAGAAAAGAAAATCCAGACATAGTTATCTAT
CAATACATGGATGATTTGTATGTAGGATCTGATTTAGAAATAGGGCAGCATAGAACAAAA
ATAGAGGAACTGAGACAACATCTGTTAAGGTGGGGATTTACCACACCAGACAAAAAACAT
CAGAAAGAACCTCCATTCCTTTGGATGGGTTATGAACTCCATCCTGATAAATGGACAGTA
CA
>LY12004233
CCTCAAATCACTCTTTGGCAACGACCCCTTGTTACAATAAAGATAGGGGGGCAATTAAAG
GAAGCTCTATTAGATACAGGAGCAGATGATACAGTATTAGAAGACATGAATTTGCCAGGG
AAATGGAAACCAAGAATGATAGGGGGGATTGGAGGTTTTATCAAAGTAAGACAGTATGAA
CAGGTACCCATAGAAATCTGTGGACATAAAGCTATAGGTACAGTATTAGTAGGACCGACA
CCTGTCAACATAATTGGAAGAAATCTGTTGACTCAGCTTGGTTGTACTTTAAATTTTCCA
ATCAGTCCTATTGAAACTGTACCAGTAAAACTAAAGCCAGGAATGAATGGCCCAAAGGTT
AAACAATGGCCATTAACAAAAGAGAAAATAGAAGCATTAACAGCAATTTGTAATGAAATG
GAAAAGGAAGGAAAAATTACAAAAATTGGGCCTGAAAATCCATACAACACTCCAATATTT
GCCATAAAAAAGAAAGACAGTACTAAATGGAGAAAATTAGTAGATTTCAGGGAACTCAAT
AAAAGAACTCAAGATTTTTGGGAAGTTCAACTAGGAATACCACACCCAGCAGGATTAAAA
AAGAAAAAATCAGTGACAGTGCTAGATGTGGGGGATGCATATTTTTCAGTTCCTTTATAT
GAAGACTTCAGGAAATATACTGCATTCACCATACCTAGTATAAACAATGGAACACCAGGG
ATTAGGTATCAATACAATGTACTTCCGCAGGGATGGAAAGGATCACCAGCAATATTTCAA
AGTAGCATGACAAAAATCTTAGAGCCTTTTAGAAAACAAAATCCAGACATAGTCATCTAT
CAATACATGGATGATTTGTATGTAGAATCTGATTTAGAGATAGGGCAGCATAGAACAAAA
ATAGAGGAACTGAGACAACATTTGTTGAGGTGGGGATTTACCACACCAGACAAGAAACAT
CAGAAAGAACCGCCATTTCTTTGGATGGGGTATGAACTCCATCCTGACAAATGGACAGTA
CA
>LY12004387
CCTCAAATCACTCTTTGGCAGCGACCCCTTGTTACAATAAAGATAGGGGGGCAATTTAAG
GAAGCTCTATTAGATACAGGAGCAGATGATACAGTATTAGAAGACATGAATTTGCCAGGG
AAATGGAAACCAAAAATGATAGGGGGAATTGGAGGTTTTATCAAAGTAAGACAGTATGAA
CAGATACCCATAGAAATCTGTGGACATAAAGCTATAGGTACAGTATTAGTAGGACCTACA
CCTGTCAACATAATTGGAAGAAATCTGTTAACTCAGCTTGGTTGTACTTTAAATTTTCCA
ATCAGTCCTATTGAAACTGTACCAGTAAAACTAAAGCCAGGAATGGATGGCCCAAAGGTT
AAACAATGGCCATTGACAAAAGAGAAAATAGAAGCATTAACAGCAATTTGTGATGAAATG
GAAAAGGAAGGAAAAATTACAAAAATTGGGCCTGAAAATCCATACAACACTCCAATATTT
GCCATAAAAAAGAAAGACAGCACTAAGTGGAGAAAATTAGTAGATTTCAGGGAACTCAAT
AAAAGAACTCAAGATTTTTGGGAAGTTCAATTAGGAATACCACACCCAGCAGGATTAAAA
AAGAAAAAATCAGTGACAGTGCTGGATGTGGGGGATGCATATTTTTCAGTTCCTTTACAT
GAAGACTTCAGGAAATATACTGCATTCACCATACCTAGTACAAACAATGAAACACCAGGG
ATTAGGTATCAGTACAATGTACTTCCACAGGGATGGAAAGGATCACCAGCAATATTTCAA
TGTAGCATGACAAAAATCTTAGAGCCTTTTAGAAAACAAAATCCAAACATAGTCATCTAT
CAATACATGGATGATTTGTATGTAGGATCTGACTTAGAGATAGGGCAGCATAGAACAAAA
ATAGAGGAACTGAGACAACATTTGTTGAGGTGGGGATTTACCACACCAGACAAGAAACAT
CAGAAAGAACCTCCATTTCTTTGGATGGGGTATGAACTCCATCCTGACAAATGGACAGTA
CA
>LY12004419
CCTCAAATCACTCTTTGGCAACGACCCCTTGTCACAATAAAAGTAGGAGGACAGCTAAGA
GAAGCTCTACTAGATACAGGAGCAGATGATACAGTATTAGAAGATATAAATTTGCCAGGA
AAATGGAAACCAAAAATGATAGGGGGAATTGGAGGTTTTATCAAGGTAAGGCAGTATGAT
GAGATACTTATAGAAATCTGTGGAAAAAGGGCTATAGGTACAGTGTTAGTAGGACCTACA
CCTGTCAACATAATTGGACGAAATATGTTGACTCAGCTTGGTTGTACTTTAAATTTCCCA
ATTAGTCCTATTAACACTGTACCAGTAAAATTAAAACCAGGAATGGATGGACCAAAGGTT
AAACAGTGGCCATTGACAGAAGAAAAAATAAAAGCATTAACAGAAATTTGTAAAGAGATG
GAAGAGGAAGGAAAAATCTCAAAAATTGGGCCTGAAAATCCATATAATACTCCAGTATTT
GCTATAAAGAAAAAGGACAGCACCAAATGGAGGAAATTAGTAGATTTCAGAGAGCTCAAT
AAGAGAACTCAGGACTTTTGGGAAGTTCAATTAGGAATACCGCATCCAGCAGGATTAAAA
AAGAAAAAAGCAGTGACAGTACTAGATGTAGGAGATGCATATTTTTCAGTTCCTTTAGAT
GAAAGTTTTAGAAAGTACACTGCATTCACCATACCTAGTATAAACAATGAGACACCAGGA
ATCAGATATCAGTACAATGTACTACCACAGGGATGGAAAGGATCTCCGGCAATATTCCAG
AGTAGCATGACAAAAATCTTAGAGCCCTTTAGAAGAAAAAATCCAGAGATGATTATCTAT
CAATACATGGATGACTTGTATGTAGGATCTGATTTAGAAATAGGGCAGCACAGAACAAAA
ATAGAAGAGCTAAGAGCTCATCTATTGAGCTGGGGATTTACTACACCAGACAAAAAGCAT
CAGAAGGAACCTCCATTTCTTTGGATGGGATATGAACTCCATCCGGACAGATGGACAGTC
CA
>LY12004457
CCTCAGATCACTCTTTGGCAACGACCCATTGTCACAATAAAAATAGGGGGACAGCTGAAA
GAAGCTCTATTAGATACAGGAGCAGATGATACAGTATTAGAAGATATAAATTTGCCAGGA
AAATGGAAACCAAAAATGATAGGGGGAATTGGAGGTTTTATCAAAGTAAGGCAATATGAT
CAGATACTTATAGAAATTTGTGGAAAAAAGGCTATAGGTACAGTGTTAGTAGGACCTACA
CCTGTCAATATAATTGGACGAAATATGTTGACTCAGATTGGTTGTACTTTAAATTTACCA
ATTAGTCCTATTGACACTGTACCAGTAACATTAAAGCCAGGAATGGATGGACCAAGGGTT
AAACAGTGGCCATTGACAGAAGAAAAAATAAAAGCATTAACAGAAATTTGTAGGGAAATG
GAAGAGGAAGGAAAAATTTCAAAAATTGGGCCTGAAAATCCATATAATACCCCAGTATTT
GCTATAAAGAAAAAGGACAGCACCAAATGGAGAAAATTAGTGGATTTCAGAGAGCTCAAT
AAAAGAACTCAGGACTTTTGGGAAGTTCAATTAGGAATACCACATCCAGCAGGATTAAAA
AGAAAAAGATCAGTGACAGTACTAGATGTGGGAGATGCATATTTTTCAGTCCCTTTAGAT
AAAAGCTTTAGAAAATATACTGCATTCACCATACCTAGTATAAACAATGAGACACCAGGA
ATCAGATATCAGTATAATGTGTTACCACAGGGATGGAAAGGATCTCCGGCAATATTCCAG
TGTAGCATGACAAAAATCTTAGAGCCCTTTAGAATAAAAAATCCAGAGATAATTATCTAT
CAATACATGGATGACTTGTATGTAGGATCTGATTTAGAAATAGGGCAGCACAGAGCAAAA
ATAGATGAGCTGAGAGCTCATCTATTGAGCTGGGGATTTACTACACCAGACAAAAAGCAT
CAGAAGGAACCGCCATTTCTTTGGATGGGATATGAACTCCATCCGGACAGATGGACAGTC
CA
>LY12004572
CCTCAAATCACTCTTTGGCAACGACCCCTTGTCACAATAAAGATAGGGGGGCAATTAAAG
GAAGCTCTGTTAGATACAGGAGCAGATGATACAGTATTAGAAGACATGAATTTGCCAGGG
AAATGGAAACCAAAAATGATAGGGGGAATTGGAGGTTTTATCAAAGTAAGACAGTATGAA
CAGATACCCATAGAAATCTGTGGACAAAAAGCTATAGGTACAGTATTAATAGGACCTACA
CCTGTCAACATAATTGGAAGAAATCTGTTGACTCAGCTTGGTTGCACTTTAAATTTTCCA
ATCAGTCCTATTGAAACTGTGCCAGTAAAATTAAAGCCAGGAATGGATGGCCCAAAGGTA
AAACAATGGCCATTGACAAAAGAGAAAATAGAAGCATTAACAGCAATTTGTGATGAAATG
GAAAAGGAAGGAAAAATTACAAAAATTGGGCCTGAAAATCCATATAACACTCCAATATTT
GCCATAAAAAAGAAGGACAGTACTAAGTGGAGAAAATTAGTAGATTTCAGAGAACTCAAT
AAAAGAACTCAAGATTTCTGGGAAGTTCAGTTAGGAATACCGCATCCAGCAGGGTTAAAA
AAGAAAAAATCAGTAACAGTACTGGATGTGGGGGATGCATATTTTTCAGTTCCTTTATAT
GAAGACTTCAGGAAATATACTGCATTCACCATACCTAGTATAAACAATGAAACACCAGGG
ATTAGGTATCAGTACAATGTACTTCCACAGGGATGGAAAGGATCACCAGCAATATTTCAA
AGTAGCATGACAAAAATCTTAGAGCCTTTTAGAAAACAAAATCCAGACATAGTCATCTAT
CAATACATGGATGATTTGTATGTAGGATCTGACTTAGAGATAGGGCGGCATAGAACAAAA
ATAGAGGAACTGAGACAACATTTGTTGAGGTGGGGATTTACCACACCAGACAAGAAACAC
CAGAAAGAACCTCCATTTCTTTGGATGGGGTATGAACTCCATCCTGACAAATGGACAGTA
CA
>LY14003472
CCTCAAATCACTCTTTGGCAACGACCCCTTGTCACAATAAAAGTAGAGGGACAGCTGAAA
GAAGCTCTATTAGATACAGGAGCAGACGATACAGTATTAGAAGATATAAATTTGCCAGGA
AAATGGAAGCCAAAAATGATAGGGGGAATTGGAGGTTTTATCAAGGTCAGGCAATATGAT
CAGATACTTATAGAAATTTGTGGAAAAAAGGCTATAGGTACAGTGTTAGTAGGACCTACA
CCTGTCAACATAATTGGACGAAATATGTTGACTCAGATTGGTTGTACTTTAAATTTCCCA
ATTAGTCCTATTGACACTGTACCAGTAAAATTAAAGCCAGGAATGGATGGGCCAAAGGTT
AAACAATGGCCATTGACAGAAGAAAAAATAAAAGCATTAACAGAAATTTGTAAAGAAATG
GAAGAGGAAGGAAAAATCTCAAAAATTGGGCCTGAAAATCCATACAATACTCCAATATTT
GCTATAAAGAAAAAAGACAGCACCAAATGGAGGAAATTAGTAGACTTCAGAGAGCTCAAT
AAAAGAACTCAGGACTTTTGGGAAGTTCAGTTAGGAATACCGCATCCAGCAGGTTTAAAA
AAGAAAAAATCAGTCACAGTACTAGATGTAGGAGATGCATATTTTTCAGTTCCTTTAGAT
GAAAGCTTTAGAAAGTATACTGCATTCACCATACCTAGTAGAAACAATGAAACACCAGGA
ATTAGGTATCAGTACAATGTACTTCCACAGGGATGGAAAGGATCACCAGCAATATTTCAA
AGTAGCATGACAAAAATTTTAGAGCCTTTTAGAAAACAAAATCCAGACATAGTCATCTAT
CAATACATGGATGATTTATATGTAGGATCTGACTTAGAGATAGGGCAACATAGAACAAAA
GTAGAGGAACTGAGACAACATTTGTTGAGGTGGGGATTTACCACACCAGACAAGAAACAT
CAGAAAGAACCTCCATTTCTTTGGATGGGGTATGAACTCCATCCTGATAAATGGACAGTA
CA
>LY14003600
CCTCAAATCACTCTTTGGCAACGACCCCTTGTTTCAATAAAGATAGGGGGGCAATTAAGG
GAAGCTCTATTAGATACAGGAGCAGATGATACAGTATTAGAAGATATAAATTTGCCAGGA
AAATGGAAGCCAAAAATGATAGGGGGAATTGGAGGCTTTATCAAGGTCAGGCAATATGAT
CAGATACTTATAGAAATTTGTGGAAAAAAGGCTATAGGTACAGTGTTAGTAGGACCTACA
CCTGTCAACATAATTGGACGAAATATGTTGACTCAGATTGGTTGTACTTTAAATTTCCCA
ATTAGTCCTATTGACACTGTACCAGTAAAATTAAAGCCAGGAATGGATGGGCCAAAGGTT
AAACAATGGCCATTGACAGAAGAAAAAATAAAAGCATTAACAGAAATTTGTAAAGAAATG
GAAGAGGAAGGAAAAATCTCAAAAATTGGGCCTGAAAATCCATACAATACTCCAGTATTT
GCTATAAAGAAAAAAGACAGCACCAAATGGAGGAAATTAGTAGATTTTAGAGAACTTAAT
AAAAGAACTCAAGACTTTTGGGAAGTTCAGCTAGGAATACCGCATCCAGCAGGTTTAAAA
AAGAAAAAATCAGTAACAGTACTAGATGTAGGAGATGCATATTTTTCAGTTCCTTTAGAT
GAAAGTTTTAGAAAATATACTGCATTCACCATACCTAGTAGAAACAATGAGACACCAGGA
ATTAGATATCAGTACAATGTGCTTCCACAAGGATGGAAGGGATCACCAGCAATATTCCAA
AGTAGCATGACAAAAATCTTAGAGCCTTTTAGAAAACAAAATCCAGACATAGAAATCTAT
CAATACATGGATGATTTGTATGTAGGATCTGACTTAGAAATAGGGCAGCATAGAACAAAA
ATAGAGGAGCTGAGACAACATTTGTTGAAGTGGGGACTTACCACACCAGATAAGAAACAT
CAGAAAGAACCCCCATTCCTTTGGATGGGTTATGAACTCCATCCTGATAAATGGACAGTG
CA
>LY14003657
CCTCAAATCACTCTTTGGCAACGACCCGTTGTCACAATAAAAGTAGAAGGACAGCTGAAA
GAAGCTCTATTAGACACAGGAGCAGATGATACAGTATTAGAAGATATAAATTTGTCAGGA
AAATGGAAACCAAAAATGATAGGGGGAATTGGAGGTTTTATTAAGGTAAGGCAATATGAT
CAGATACTTATAGAAATTTGTGGAAAAAGGGCTATAGGTACAGTATTAGTAGGACCTACA
CCTGTCAACATAATTGGACGAAATATGTTGACTCAGATTGGTTGTACTTTAAATTTCCCA
ATTAGCCCTATTGACACTGTACCAGTAACATTAAAGCCAGGAATGGATGGACCAAAGGTT
AAACAGTGGCCATTGACAGAAGAAAAAATAAAAGCATTAATAGAAATTTGTAAAGAGATG
GAAGAGGAAGGAAAAATCTCAAAAATTGGGCCTGAAAATCCATATAATACTCCAGTATTT
GCTATAAAGAAAAAGGACAGCACCAAATGGAGGAAATTAGTAGATTTCAGAGAGCTCAAT
AAAAGAACTCAGGACTTTTGGGAAGTTCAATTAGGAATACCACATCCAGCAGGATTAAAA
AAGAAAAAAGCAGTGACAGTACTGGATGTGGGAGATGCATATTTTTCAGTTCCTTTAGAT
GAAAGCTTTAGAAAATATACTGCATTCACCATACCTAGTGTAAACAACGAGACACCAGGA
ATCAGATATCAGTACAATGTGCTACCACAGGGATGGAAAGGATCTCCGGCAATATTCCAG
TGTAGCATGACAAAAATCTTAGAGCCCTTTAGAAGAAAAAATCCAGAGATGATTATCTAT
CAATACATGGATGATTTATATGTAGGATCTGATTTAGAAATAGGGCAGCACAGAACAAAA
ATAGAGGAGCTAAGAGCTCATCTATTGAGCTGGGGATTTACTACACCAGACAAAAAGCAT
CAGAAGGAACCTCCATTTCTTTGGATGGGATATGAACTCCATCCGGACAGATGGACAGTC
CA
>MY12003108
CCTCAAATCACTCTTTGGCAACGACCCCTCGTCACAATAAAGGTAGGGGGGCAATTAAAG
GAAGCTCTATTAGATACAGGGGCAGATGATACAGTATTAGAAGACATGAATTTGCCGGGG
AAATGGAAACCAAAAATGATAGGGGGAATTGGAGGTTTTATCAAAGTAAGACAGTATGAA
CAGATACCCATAGAAATCTGCGGACACAAAGCTATAGGTACAGTATTAGTAGGACCTACA
CCTGTCAACATAATTGGAAGAAATCTGTTGACTCAGCTTGGGTGTACTTTAAATTTTCCA
ATCAGTCCCATTGAAACTGTACCAGTAAAATTAAAGCCAGGAATGGATGGCCCAAAGGTT
AAACAATGGCCATTGACAGAAGAGAAAATAAAAGCATTAACAGCAATTTGTGAGGAAATG
GAGAAGGAAGGAAAAATTACAAAAATTGGGCCTGAAAATCCATATAATACTCCAATATTT
GCAATAAAAAAGAAAGACAGTACAAAGTGGAGAAAATTAGTAGATTTCAGGGAACTCAAT
AAAAGAACTCAAGATTTTTGGGAAGTTCAATTAGGAATACCACACCCAGCAGGGCTAAAA
AAGAAAAAATCAGTGACAGTACTGGATGTGGGGGATGCATATTTTTCAGTTCCTTTATAT
GAAGATTTCAGGAAATATACTGCATTCACCATACCTAGTATAAACAATGAGACACCAGGG
ATTAGGTATCAATACAATGTACTTCCACAGGGATGGAAAGGATCACCAGCAATATTCCAA
AGTAGCATGACAAAAATATTAGAACCTTTTAGAAAACAGAATCCAGACATAGTTATCTAT
CAATACATGGATGATTTGTATGTAGGCTCTGACTTAGAAATAGGGCAACATAGAACAAAA
ATAGAGGAACTGAGACAACATTTGTTGAGGTGGGGATTTACCACACCAGACAAGAAACAT
CAGAAAGAACCTCCATTTCTTTGGATGGGGTATGAACTCCATCCTGACAAATGGACAGTA
CA
>MY12003574
CCTCAAATCACTCTTTGGCAACGACCCCTTGTTACCATAAGGATAGGGGGGCAATTAAAG
GAAGCCCTATTAGATACAGGAGCAGATGATACAGTATTAGAAGAAATGAATTTGCCAGGG
AAATGGAAACCAAAAATGATAGGGGGAATTGGAGGTTTTATCAAAGTGAGACAATATGAA
CAAATACCCATAGAAATCTGTGGACATAAGGCTATAGGTACAGTATTAGTAGGACCTACC
CCTGTCAACATAATTGGAAGGAATCTGTTGACTCAGCTTGGTTGTACTTTAAATTTTCCA
ATCAGTCCTATTGAAACTGTACCAGTAAAACTAAAGCCAGGAATGGATGGCCCAAAGGTT
AAACAATGGCCATTGACAAAAGAGAAAATAGAAGCATTAACAGCAATTTGTGATGAAATG
GAAAAGGAAGGAAAAATTACAAAAATTGGCCCTGAAAATCCATACAACACTCCAATATTT
GCCATAAAAAAGAAAGACAGTACTAAGTGGAGAAAATTAGTAGATTTCAGGGAACTCAAT
AAAAGAACTCAAGATTTTTGGGAAGTTCAATTAGGAATACCACACCCAGCAGGATTAAAA
AAGAAAAAATCAGTGACAGTGCTGGATGTGGGGGATGCATATTTTTCAGTTCCTTTATAT
GAAGACTTCAGGAAATATACTGCATTCACCATACCTAGTATAAACAATGAAACACCAGGG
ATTAGGTATCAGTACAATGTACTTCCACAGGGATGGAAAGGATCACCAGCAATATTTCAA
AGTAGCATGACAAAAATCTTAGAGCCTTTTAGAAAACAAAATCCAGACATAGTCATCTAT
CAATACATGGATGATTTGTATGTAGGATCTGACTTAGAGATAGGGCAGCATAGAACAAAA
ATAGAGGAACTGAGACAACATTTGTTGAGGTGGGGATTTACCACACCAGACAAGAAACAT
CAGAAAGAACCTCCATTTCTTTGGATGGGGTATGAACTCCATCCTGACAAATGGACAGTA
CA
>MY13002660
CCTCAAATCACTCTTTGGCAACGACCCCTTGTTACAATAAAGATAGGGGGGCAATTAAAG
GAAGCTCTATTAGATACAGGAGCAGATGATACAGTATTAGAAGACATGAATTTGCCAGGG
AAATGGAAACCAAAAATGATAGGGGGAATCGGGGGTTTTATCAAAGTAAAACAGTATGAA
CAGATACCCGTAGAAATCTGTGGACATAAAGCTATAGGTACAGTATTAGTAGGACCTACA
CCTGTCAACATAATTGGAAGAAATCTGTTGACTCAGCTTGGTTGTACTTTAAATTTTCCA
ATCAGTCCTATTGAAACTGTACCAGTAAAACTAAAGCCAGGAATGGATGGCCCAAAGGTT
AAACAATGGCCATTGACAAAAGAAAAAATAGAAGCATTAACAGCAATTTGTGATGAAATG
GAAAAGGAAGGAAAAATTACAAAAATTGGGCCTGAAAATCCATACAACACTCCAATATTT
GCCATAAAAAAGAAAGACAGTACTAAGTGGAGAAAATTAGTAGATTTCAGGGAACTCAAT
AAAAGAACTCAAGATTTTTGGGAAGTTCAATTAGGAATACCACACCCAGCAGGATTAAAA
AAGAAAAAATCAGTGACAGTGCTGGATGTGGGGGATGCATATTTCTCAGTTCCTTTATAT
GAAGACTTCAGGAAATATACTGCATTCACCATACCTAGTATAAACAATGAAACACCAGGG
ATTAGATATCAGTACAATGTACTTCCACAGGGATGGAAAGGATCACCAGCAATATTTCAA
AGTAGCATGACAAAAATCTTAGAGCCTTTTAGAAAACAAAATCCAGACATAGTCATCTAT
CAATACATGGATGATTTGTATGTAGGATCTGACTTAGAGATAGGGCAGCATAGAGCAAAA
ATAGAGGAACTGAGACAACATTTGTTGAGGTGGGGATTTACCACACCAGACAAGAAACAT
CAGAAAGAACCTCCATTTCTTTGGATGGGGTATGAACTCCATCCTGACAAATGGACAGTA
CA
>MY13002661
CCTCAAATCACTCTTTGGCAACGACCCCTCATCCCAGTAAAAATAGGAGGACAGCTGAAA
GAAGCTCTATTAGATACAGGAGCAGATGATACAGTGTTAGAAGATATAAATTTACCAGGA
AAATGGAAACCAAAAATGATAGGAGGAATTGGAGGTTTCATCAAAGTAAGGCAATATGAT
CAGATACTTATAGAAATTTGTGGAAGAAAGGCTATAGGTACAGTGTTAGTAGGACCTACA
CCTGTCAACATAATTGGACGAAACATGTTGACTCAGATTGGTTGCACTTTAAATTTTCCA
ATTAGTCCTATTGACACTGTACCAGTAACATTAAAGCCAGGAATGGATGGGCCAAAGGTT
AAACAGTGGCCATTGACAGAAGAAAAAATAAAAGCATTAACAGAAATTTGTAGGGAAATG
GAAGAGGAAGGAAAAATCTCAAAAATTGGGCCTGAAAATCCATATAATACTCCAGTATTT
GCTATAAAGAAAAAGGACGGCACCAAATGGAGGAAATTAGTAGATTTCAGGGAGCTCAAT
AAAAGAACTCAGGACTTTTGGGAAATTCAATTAGGAATACCGCATCCAGCAGGATTAAAA
AAGAAAAAATCAGTGACAGTACTAGATGTGGGAGATGCATATTTTTCAGTCCCTTTAGAT
GAAAGCTTTAGAAAGTATACTGCATTCACCATACCTAGTACAAACAATGAGACACCAGGA
ATCAGATATCAGTACAATGTGCTACCACAGGGATGGAAAGGATCTCCGGCAATATTCCAG
TGTAGCATGACAAAAATCTTAGAGCCCTTTAGAAAACAAAATCCAGAGATGGTTATCTAT
CAATACATGGATGACTTGTATGTAGGATCTGATTTAGAAATAGGGCAGCACAGAACAAAA
ATAGATGAGCTAAGAGCTCATCTATTGAGCTGGGGATTTACTACACCAGACAAAAAGCAT
CAGAAGGAACCACCATTTCTTTGGATGGGATATGAACTCCATCCGGACAGATGGACAGTT
CA
>MY14000272
CCTCAAATCACTCTTTGGCAACGACCCCTTGTCACAGTAAAAATAGGAGGACAGCTGAGA
GAAGCTCTATTAGATACAGGAGCAGATGATACAGTATTAGAAGAAATAAATTTACCAGGA
AAATGGAAACCAAAAATGATAGGGGGAATTGGAGGTTTTATCAAAGTAAGGCAATATGAT
CAGATACTTATAGAAATTTGTGGAAAGAAGGCTGTAGGAACAGTGTTAGTAGGACCTACA
CCTATCAACATAATTGGACGAAATATGTTGACTCAAATTGGTTGTACTTTAAATTTCCCA
ATTAGTCCTATTGACACTGTACCAGTAACATTAAAGCCAGGAATGGATGGACCAAAGGTT
AAACAGTGGCCATTAACTGAAGAAAAAATAAAAGCCTTAACAGAAATTTGTAATGAAATG
GAAAAGGAAGGAAAAATCTCAAAAATTGGGCCTGAAAATCCATACAATACTCCAATATTT
GCTATAAAGAAAAAGGACAGCACTAAATGGAGGAAATTAGTAGACTTTAGAGAGCTCAAT
AAAAGAACCCAGGACTTTTGGGAAGTTCAATTAGGAATACCGCATCCAGCAGGTTTAAAA
AAGAAAAAATCAGTAACAGTACTAGATGTGGGAGATGCATATTTTTCAGTTCCTTTAGAT
GAAAGCTTTAGAAAATATACCGCATTTACCATACCTAGTATAAACAATGAGACACCAGGG
ATTAGATATCAGTACAATGTGCTTCCACAGGGATGGAAAGGATCACCAGCAATATTCCAG
TGTAGCATGACAAAAATCCTAGAGCCTTTTAGAAAACAAAATCCAGACATAGTTATCTAT
CAATACATGGATGACTTGTATGTAGGATCTGATTTAGAAATAAAGAAGCACAGAGCAAAA
ATAGAAGAACTAAGAAATCATCTATTGAGCTGGGGATTTACTACACCAGATAAAAAACAT
CAGAAGGAACCTCCATTCCTTTGGATGGGATATGAGCTCCATCCTGACAGATGGACAGTC
CA
>MY14000558
CCTCAGATCACTCTTTGGCAACGACCCCTTGTTACCATAAAGATAGGGGGGCAATTAAAG
GAAGCTCTATTAGATACAGGAGCAGATGATACAGTATTAGAAGACATGAATTTGCCAGGG
AAATGGAAACCAAAAATGATAGGGGGAATTGGAGGTTTTATCAAAGTAAGACAGTATGAA
CAGGTACCCATAGAAATCTGTGGGCATAAAGCTATAGGTACAGTATTAGTAGGACCTACA
CCTGTCAACATAATTGGAAGAAATCTGTTGACTCAGCTTGGTTGTACTTTAAATTTTCCA
ATCAGTCCTATTGAAACTGTACCAGTAAAACTAAAGCCAGGAATGGATGGCCCAAAGGTT
AAACAATGGCCATTGACAAAAGAGAAAATAGAAGCATTAACAGCAATTTGTGATGAAATG
GAAAAGGAAGGAAAAATTACAAAAATTGGGCCTGAAAATCCATACAACACTCCAATATTT
GCTATAAAAAAGAAAGACAGTACTAAGTGGAGAAAATTAGTAGATTTCAGGGAACTCAAT
AAAAGAACTCAAGATTTTTGGGAAGTTCAATTAGGAATACCACACCCAGCAGGATTAAAA
AAGAAAAAATCAGTGACAGTGCTGGATGTGGGGGATGCATATTTTTCAGTTCCTTTATAT
GAAGACTTCAGGAAATATACTGCATTCACCATACCTAGTATAAACAATGAAACACCAGGG
ATTAGGTATCAGTACAATATACTTCCACAGGGATGGAAAGGATCACCAGCAATATTTCAA
AGTAGCATGACAAAAATCTTAGAGCCTTTTAGAAAACAAAATCCAGACATAGTCATCTAT
CAATACATGGATGATTTGTATGTAGGATCTGACTTAGAGATAGGGCGGCATAGAATAAAA
ATAGAGGAACTGAGACAACATTTGTTGAAGTGGGGATTTACTACACCAGACAAGAAACAT
CAGAAAGAACCTCCATTTCTTTGGATGGGGTATGAACTCCATCCTGACAAATGGACAGTA
CA
>WS12000336
CCTCAAATCACTCTTTGGCAACGACCCCTCGTCACAATAAGGATAGGGGGGCAAGTAAAG
GAAGCTCTATTAGATACAGGAGCAGATGATACAGTATTAGAAGACATGACTTTGCCAGGG
AAATGGAAACCAAAAATGATAGGGGGAATTGGAGGTTTTATCAAAGTAAGACAGTATGAA
GAGATGCCCATAGAAATCTGCGGACACAAAGTTATAGGTACAATATTAGTAGGACCTACA
CCTGTCAACATAATTGGAAGAAATCTGTTGACTCAGCTTGGTTGCACTTTAAATTTTCCA
ATCAGTCCCATTGAAACTGTACCAGTAAAATTAAAGCCAGGAATGGATGGCCCAAAGGTT
AAACAATGGCCATTGACAGAAGAGAAAATAAAAGCATTAACAGCAATTTGTGATGAAATG
GAGAAGGAAGGAAAAATTACAAAAATTGGGCCTGAAAATCCATATAACACTCCAATATTT
GCCATAAAAAAGAAGGACAGTACTAAGTGGAGAAAATTAGTAGACTTCAGGGAACTCAAT
AAAAGAACTCAAGATTTTTGGGAAGTTCAATTAGGAATCCCCCACCCAGCAGGGTTAAAA
AAGAAAAAATCAGTAACAGTTCTGGATGTGGGGGATGCATATTTTTCAGTTCCTTTATAT
GAAGATTTCAGGAAATATACTGCATTTACCATACCTAGTATAAACAATGAGACACCAGGG
ATTAGGTATCAGTACAATGTACTCCCACAGGGATGGAAAGGATCACCAGCAATATTTCAA
AGTAGCATGACAAGAATCTTAGAGCCTTTTAGAAAACAAAATCCAGACATAGTTATCTAT
CAATACATGGATGATTTGTATGTAGGATCTGACTTAGAGATAGGGCAGCATAGAGTAAAA
ATAGAGGAACTGAGACAACATTTGTTGAGGTGGGGATTTACCACACCAGACAAGAAACAT
CAGAAAGAACCTCCATTTCTTTGGATGGGGTATGAACTCCATCCTGACAAATGGACAGTA
CA
>WS12000356
CCTCAAATCACTCTTTGGCAACGACCCCTTGTCCCAATAAAGATAGGGGGACAATTAAAG
GAAGCTCTATTAGATACAGGAGCAGATGATACAGTATTAGAAGAAATGAATTTGCCAGGG
AAATGGAAACCAAAAATGATAGGGGGAATTGGAGGTTTTATCAAAGTAAGACAATATGAA
CAGGTAATCATAGAAATCTGTGGACACAAAGCTATAGGTACAGTGCTAATAGGACCTACA
CCTGTCAACATAATTGGAAGAAATCTGTTGACTCAGCTTGGTTGTACTTTAAATTTTCCA
ATCAGCCCCATTGAAACTGTACCAGTAAAATTAAAGCCAGGAATGGATGGCCCAAAGGTT
AAACAATGGCCATTGACAGAAGAGAAAATAAAAGCATTAACAGCAATTTGTGATGAAATG
GAGAAGGAAGGAAAAATTACAAAAATTGGGCCTGAAAATCCATATAACACTCCAATATTT
GCCATAAAAAAGAAGGACAGTACTAAGTGGAGGAAATTAGTAGATTTCAGAGAACTCAAT
AAAAGAACTCAAGACTTTTGGGAAGTTCAATTAGGAATACCACACCCAGCAGGGTTAAAA
AAGAAAAGGTCAGTGACAGTACTAGATGTGGGGGATGCATATTTTTCAGTTCCTTTAGAT
GAAGACTTCAGGAAATATACTGCATTCACCATACCTAGTATAAACAATGAAACACCAGGG
ATTAGGTATCAGTACAATGTACTTCCACAGGGATGGAAAGGATCACCAGCAATATTCCAA
AGTAGCATGACAAAAATATTAGAGCCTTTTAGAAAACAAAATCCAGACATAGTTATCTAT
CAATACATGGATGATTTATATGTAGGATCTGACCTAGAGATAGGGCAACATAGAGCAAAA
ATAGAGGAACTAAGAGAACATCTGTTGAAATGGGGATTTACCACACCAGACAAGAAACAT
CAGAAAGAACCCCCATTTCTGTGGATGGGGTATGAACTCCATCCTGACAAATGGACAGTA
CA
>WS12000318
CCTCAAATCACTCTTTGGCAACGACCCCTTGTCTCAATAAGAATAGGGGGGCAGTTAAAG
GAAGCTCTATTAGATACAGGAGCAGATGATACAGTATTAGAAGACATGAATTTGCCAGGG
AAATGGAAACCAAAAATGATAGGGGGAATTGGAGGTTTTATCAAAGTAAGACAGTATGAC
CAGATACCCATAGAAATCTGTGGACACAAGGCTATAGGTACAGTATTAGTGGGACCTACA
CCTGTCAACATAATTGGAAGAAATCTGTTGACTCAGCTTGGTTGCACTTTAAATTTTCCA
ATCAGCCCCATTGAAACTGTACCAGTAAAATTAAAGCCAGGAATGGATGGCCCAAAGGTT
AAACAATGGCCATTGACAGAAGAAAAAATAAAAGCATTAACAGCAATTTGTGATGAAATG
GAGAAGGAAGGAAAAATTACAAAAATTGGGCCTGAAAATCCATATAACACTCCAATATTT
GCCATAAAAAAGAAGGACAGTACTAAGTGGAGAAAATTAGTAGATTTCAGGGAACTCAAT
AAAAGAACTCAAGATTTTTGGGAAGTTCAGTTAGGAATACCACACCCAGCAGGGTTAAAA
AAGAAAAAATCAGTAACAGTATTAGATGTGGGGGATGCATATTTTTCAGTTCCTTTAGAT
GAAAACTTCAGGAAATATACTGCATTCACCATACCTAGTACAAACAATGAAACACCAGGG
ATTAGATATCAGTACAATGTACTTCCACAGGGATGGAAAGGATCACCAGCAATATTCCAA
AGTAGCATGACAAAAATCTTAGAGCCTTTTAGAAAACAAAATCCAGACATAGTTATCTAT
CAATACATGGATGATTTGTATGTAGGATCTGACTTAGAGATAGGGCAGCATAGAATAAAA
ATAGAGGAACTGAGACAACATTTGTTGAAGTGGGGATTTACCACACCAGACAAGAAACAT
CAGAAAGAACCTCCATTTCTTTGGATGGGGTATGAACTCCATCCTGACAAATGGACAGTA
CA
>ws12001011
CCTCAAATCACTCTTTGGCAACGACCCCTTGTTACCATAAAGATAGGGGGGCAATTAAAG
GAAGCTCTATTAGATACAGGAGCAGATGATACAGTATTAGAAGACATGAATTTGCCAGGG
AAATGGAAACCAAAAATGATAGGGGGAATTGGAGGTTTTATCAAAGTAAGACAGTATGAA
CAGATACCCATAGAAATCTGTGGACATAAAGCTATAGGTACAGTATTAGTAGGACCTACA
CCTGTCAACATAATTGGAAGAAATCTGTTGACTCAGATTGGTTGTACTTTAAATTTTCCA
ATCAGTCCTATTGAAACTGTACCAGTAAAACTAAAGCCAGGAATGGATGGCCCAAAAGTT
AAACAATGGCCATTGACAAGAGAGAAAATAGAAGCATTAACAGCAATTTGTGATGAAATG
GAAAAGGAAGGAAAAATTACAAAAATTGGGCCTGAAAATCCATACAACACTCCAATATTT
GCCATAAAAAAGAAAGACAGTACTAAGTGGAGAAAATTAGTAGATTTCAGGGAACTCAAT
AAAAGAACTCAAGATTTTTGGGAAGTTCAATTAGGAATACCACACCCAGCAGGATTAAAA
AAGAAAAGATCAGTGACAGTGCTGGATGTGGGGGATGCATATTTTTCAGTTCCTTTACAT
GAAGACTTCAGGAAATATACTGCATTCACCATACCTAGTATAAACAATGAAACACCAGGG
ATTAGGTATCAGTACAATGTACTTCCACAGGGATGGAAAGGATCACCAGCAATATTTCAA
AGTAGCATGACAAAAATCTTAGAGCCTTTTAGAAAACAAAATCCAGACATAGTCATCTAT
CAATACATGGATGATTTGTATGTAGGATCTGACTTAGAGATAGGGCAGCATAGAACAAAA
ATAGAGGAACTGAGACAACATTTGTTGAGGTGGGGATTTACCACACCAGACAAGAAACAT
CAGAAAGAACCTCCATTTCTTTGGATGGGGTATGAACTCCATCCTGACAAATGGACAGTA
CA
>WS12001266
CCTCAAATCACTCTTTGGCAACGACCCCTCGTCACAATAAAGATAGAGGGGCAATTAAAA
GAAGCTCTGTTAGATACAGGAGCAGATGATACAGTATTAGAAGACATGAATTTGCCAGGG
AAATGGAAACCAAAAATGATAGGGGGAATTGGAGGTTTTATCAAAGTAAGACAGTATGAA
CAGGTACCCATAGAAATTTGCGGACACAGAGCAGTAGGTACAGTATTAATAGGACCTACG
CCTGTCAACATAATTGGAAGAAATCTGTTGACTCAACTTGGTTGCACTTTAAATTTTCCA
ATCAGTCCCATTGAAACTGTACCAGTAAAATTAAAGCCAGGAATGGATGGCCCAAAGGTT
AAACAATGGCCATTAACAGAAGAGAAAATAAAAGCATTAACAGAAATTTGTAATGAGATG
GAGAAGGAAGGAAAAATTACAAAAATTGGGCCTGAAAATCCATATAACACTCCAATATTT
GCCATAAAAAAGAAGGACAGTACTAAATGGAGGAAATTAGTAGATTTCAGGGAACTCAAT
AAAAGGACTCAAGATTTTTGGGAGGTTCAATTAGGAATACCACACCCAGCAGGGTTAAAA
AAGAAAAAGTCAGTGACAGTACTGGATGTGGGGGATGCATATTTTTCAGTTCCCTTACAT
GAAGACTTCAGGAAGTATACTGCATTCACCATACCTAGCACGAACAATGAAACACCAGGG
GTTAGGTATCAGTACAATGTACTTCCACAGGGATGGAAAGGATCACCAGCAATATTCCAA
AGTAGTATGACAAAAATCTTAGAGCCTTTTAGAAAACAGAATCCAGACATAGTTATTTAT
CAATACATGGATGATTTATATGTAGGATCTGACTTAGAGATAGGGCAACATAGAACAAAA
ATAGAGGAACTGAGACAACATTTGTTGAGGTGGGGATTTACCACACCAGATAAGAAACAT
CAGAAAGAACCTCCATTTCTTTGGATGGGGTATGAACTCCATCCTGACAAATGGACAGTA
CA
>WS12001803
CCTCAAATCACTCTTTGGCAGCGACCCCTTGTCACAATAAAAATAGGGGGACAATTAAAG
GAAGCTCTATTAGATACAGGAGCAGATGATACAGTATTAGAAGAAATGAATTTGCCAGGA
AAATGGAAACCAAAAATGATAGGGGGAATTGGAGGTTTTATCAAAGTAAGACAGTATGAA
CAGATAGCCATAGACATCTGCGGACACAAAGCTATAGGTACAGTATTAGTAGGACCTACA
CCTGTCAACATAATTGGAAGGAATCTGTTGACTCAGATTGGTTGCACTTTAAATTTTCCA
ATCAGTCCCATTGATACTGTACCAGTAAAATTAAAGCCAGGAATGGATGGCCCAAAGGTT
AAACAATGGCCATTGACAGAAGAGAAAATAAAAGCATTAACAGCAATTTGTGATGAAATG
GAAAAGGAAGGAAAAATTACAAAAATTGGGCCTGAAAATCCATATAACACTCCAATATTT
GCCATAAAAAAGAAGGACAGTACTAAGTGGAGAAAATTAGTAGATTTCAGGGAACTCAAT
AAAAGAACTCAAGATTTTTGGGAAGTTCAATTAGGAATACCACACCCAGCAGGGTTAAAA
AAGAAAAAATCAGTGACAGTACTGGATGTGGGGGATGCATATTTTTCAGTTCCTTTATAT
GAAGACTTCAGGAAATATACTGCATTCACCATACCTAGTATAAACAATGAAACACCAGGG
ATTAGGTATCAGTACAATGTACTTCCACAGGGATGGAAAGGATCACCAGCAATATTCCAA
AGTAGCATGACAAAAATCTTAGAGCCTTTTAGAAAACAAAATCCAGACATAGTTATCTAT
CAATACATGGATGATTTGTATGTAGGATCTGACTTAGAGATAGGACAGCATAGAATAAAA
ATAGAGGAACTGAGACAACATTTGTTGAGGTGGGGATTTACCACACCAGACAAGAAGCAT
CAGAAAGAACCTCCATTTCTTTGGATGGGGTATGAACTCCATCCTGACAAATGGACAGTA
CA
>WS12000312
CCTCAAATCACTCTTTGGCAACGACCCCTTGTTTCAATAAAGATAGGGGGGCAATTAAGG
GAAGCTCTATTAGATACAGGAGCAGATGATACAGTATTAGAAGATATAAATTTGCCAGGA
AAATGGAAGCCAAAAATGATAGGGGGAATTGGAGGCTTTATCAAGGTCAGGCAATATGAT
CAGATACTTATAGAAATTTGTGGAAAAAAGGCTATAGGTACAGTGTTAGTAGGACCTACA
CCTGTCAACATAATTGGACGAAATATGTTGACTCAGATTGGTTGTACTTTAAATTTCCCA
ATTAGTCCTATTGACACTGTACCAGTAAAATTAAAGCCAGGAATGGATGGGCCAAAGGTT
AAACAATGGCCATTGACAGAAGAAAAAATAAAAGCATTAACAGAAATTTGTAAAGAAATG
GAAGAGGAAGGAAAAATCTCAAAAATTGGGCCTGAAAATCCATACAATACTCCAGTATTT
GCTATAAAGAAAAAAGACAGCACCAAATGGAGGAAATTAGTAGATTTTAGAGAACTTAAT
AAAAGAACTCAAGACTTTTGGGAAGTTCAGCTAGGAATACCGCATCCAGCAGGTTTAAAA
AAGAAAAAATCAGTAACAGTACTAGATGTAGGAGATGCATATTTTTCAGTTCCTTTAGAT
GAAAGTTTTAGAAAATATACTGCATTCACCATACCTAGTAGAAACAATGAGACACCAGGA
ATTAGATATCAGTACAATGTGCTTCCACAAGGATGGAAGGGATCACCAGCAATATTCCAA
AGTAGCATGACAAAAATCTTAGAGCCTTTTAGAAAACAAAATCCAGACATAGAAATCTAT
CAATACATGGATGATTTGTATGTAGGATCTGACTTAGAAATAGGGCAGCATAGAACAAAA
ATAGAGGAGCTGAGACAACATTTGTTGAAGTGGGGACTTACCACACCAGATAAGAAACAT
CAGAAAGAACCCCCATTCCTTTGGATGGGTTATGAACTCCATCCTGATAAATGGACAGTG
CA
>WS12000320
CCTCAAATCACTCTTTGGCAACGACCCCTTGTCACAATAAAAATAGGAGGGGAGCTAAGA
GAAGCTCTATTAGATACAGGAGCAGATGATACAGTATTAGAAGATATAAATTTACCAGGA
AAATGGAAACCAAAAATGATAGGGGGAATTGGAGGTTTTATCAAAGTAAGGCAATATGAT
CAGATACCTATAGAAATTTGTGGAAAAAGGGCTATAGGTACAGTGTTAGTAGGACCTACA
CCTGTCAACATAATTGGACGAAATATGTTGACTCAGCTTGGTTGTACTTTAAATTTCCCA
ATTAGTCCTATTAACACTGTACCAGTAACATTAAAGCCAGGAATGGATGGACCAAAGGTT
AAACAGTGGCCATTGACAGAAGAAAAAATAAAAGCATTAACAGAAATTTGTAAAGAAATG
GAAGAGGAAGGAAAAATCTCAAAAATTGGGCCTGAAAATCCATATAATACTCCAATATTT
GCTATAAAGAAAAAGGACAGCACCAAATGGAGGAAATTAGTAGATTTCAGAGAGCTCAAT
AAAAGAACTCAGGACTTTTGGGAAGTTCAATTAGGAATACCGCATCCAGCAGGATTAAAA
AAGAAAAAATCAGTGACAGTACTAGATGTAGGAGATGCATATTTTTCAGTTCCTTTAGAT
GAAAACTTTAGAAAGTATACTGCATTCACCATACCTAGTACAAACAATGAGACACCAGGA
ATCAGATATCAGTACAATGTGCTACCACAGGGATGGAAAGGATCTCCGGCAATATTCCAG
TGTAGCATGACAAAAATCTTAGAGCCCTATAGAAGAAAAAATCCAGAGATGATTATCTAT
CAATACATGGATGACTTATATGTAGGATCTGATTTAGAAATAGGGCAGCACAGAACAAAA
ATAGAGGAGCTAAGAGCTCATCTATTGAGCTGGGGATTTACTACACCAGACAAAAAGCAT
CAGAAGGAACCTCCATTTCTTTGGATGGGATATGAACTCCATCCGGACAGATGGACAGTC
CA
>WS12000322
CCTCAAATCACTCTTTGGCAACGACCCCTTGTCACAATAAAAATAGGAGGACAGCTAAAA
GAAGCTCTATTAGATACAGGAGCAGATGATACAGTATTAGAAGATATAAATTTGCCAGGA
AAATGGAAACCAAAAATGATAGGGGGAATTGGAGGTTTTATCAAAGTAAGGCAATATGAT
CAGATACTTATAGAAATTTGTGGAAAAAAGGCTATAGGTACAGTGTTAGTAGGACCTACA
CCTGTCAACATAATTGGACGAAATATGTTGACTCAGCTTGGTTGTACTTTAAATTTTCCA
ATTAGTCCTATTGACACTGTACCAGTAACATTAAAGCCAGGAATGGATGGACCAAAGGTT
AAACAGTGGCCATTGACAGAAGAAAAAATAAAAGCGTTAACAGAAATTTGTAAGGAAATG
GAAGAGGAAGGAAAAATCTCAAAAATTGGGCCTGAAAATCCATATAATACTCCAGTGTTT
GCTATAAAGAAAAAGGACGGCACCAAATGGAGGAAATTAGTAGATTTCAGAGAACTCAAT
AAAAGAACTCAGGACTTTTGGGAAGTTCAATTAGGAATACCACATCCAGCAGGATTAAAG
AAGAAAAAATCAGTGACAGTACTAGATGTGGGAGATGCATATTTTTCAGTCCCTTTAGAT
GAAAACTTTAGAAAGTATACTGCATTCACCATACCTAGTACAAACAATGAGACACCAGGA
ATCAGATATCAGTACAATGTGTTACCACAGGGATGGAAAGGATCTCCGGCAATATTCCAA
TGTAGTATGACAAAAATCTTAGAGCCCTTTAGAAAACAAAATCCAGAGATAGTTATCTAT
CAATACATGGATGACTTGTATGTAGGGTCTGATTTAGAAATAGGGCAGCACAGAACAAAA
ATAGATGAGCTGAGAGCTCATCTATTGAGCTGGGGATTCACTACACCAGACAAAAAGCAT
CAGAAGGAACCGCCATTTCTTTGGATGGGGTATGAACTCCATCCGGACAGATGGACAGTC
CA
>WS12000326
CCTCAAATCACTCTTTGGCAACGACCCCTCGTCACAATAAAGATAGGGGGGCAATTAAAG
GAAGCTCTATTAGATACAGGAGCAGATGATACAGTATTAGAAGAAATGAATTTGCCAGGG
AAATGGAAACCAAAAATGATAGGGGGAATTGGAGGTTTTATCAAAGTAAGACAGTATGAA
CAGATACCCCTAGAAATCTGCGGACACAAAGCTATAGGTACAGTATTAATAGGACCTACA
CCTGTCAACATAATTGGACGAAATCTGTTGACTCAGCTTGGTTGCACTTTAAATTTTCCA
ATCAGTCCCATTGAAACTGTACCAGTAAAATTAAAGCCAGGAATGGATGGCCCAAAGGTT
AAACAATGGCCATTGACAGAAGAGAAAATAAAAGCATTAACAGCGATTTGTGATGAAATG
GAGAAGGAAGGAAAAATTACAAAAATTGGGCCTGAAAATCCATATAACACTCCAATATTT
GCCATAAAAAAGAAGGACAGTACTAAGTGGAGAAAATTAGTAGATTTCAGGGAACTCAAT
AAAAGAACTCAAGACTTTTGGGAAGTTCAATTAGGAATACCACACCCAGCAGGGTTAAAA
AAGAAAAAATCAGTGACAGTACTAGATGTGGGGGATGCATATTTTTCAGTTCCTTTACAT
GAAGACTTCAGGAAATATACTGCATTCACCATACCTAGTATAAACAATGAAACACCAGGA
ATTAGGTATCAGTATAATGTACTTCCACAGGGATGGAAAGGATCACCAGCAATATTCCAA
AGTAGCATGACAAGAATCTTAGAGCCTTTTAGAAAACAAAATCCAGAAATAGTTATCTAC
CAATATATGGATGATTTGTATGTAGGGTCTGACTTAGAGATAGGGCAGCATAGAATAAAA
ATAGAGGAACTGAGACAACATTTGTTGAGGTGGGGATTTACCACACCAGACAAAAAACAT
CAGAAAGAACCTCCATTTCTTTGGATGGGGTATGAACTCCATCCTGACAAATGGACAGTA
CA
>WS12000337
CCTCAAATCACTCTTTGGCAACGACCCCTTGTCACAATAAAGATAGGGGGACAATTAAAG
GAAGCTCTATTAGATACAGGAGCAGATGATACAGTATTAGAAGACATGAATTTGCCAGGG
AAATGGAAACCAAAAATGATAGGGGGAATTGGAGGTTTTATCAAAGTAAGACAGTATGAA
CAGATACCCATAGAAATCTGTGGACATAAAGCTATAGGTACAGTATTAATAGGACCTACA
CCTGTCAACATAATTGGAAGAAATCTGTTGACTCAGCTTGGTTGTACTTTAAATTTTCCA
ATCAGTCCTATTGAAACTGTACCAGTAAAACTAAAGCCAGGAATGGATGGCCCAAAGGTT
AAACAATGGCCATTGACAAAAGAGAAAATAGAAGCATTAACAGCAATCTGTGATGAAATG
GAAAAGGAAGGAAAAATTACAAAAATTGGGCCTGAAAATCCATATAACACTCCAATATTT
GCCATAAAAAAGAAAGACAGTACTAAGTGGAGAAAATTAGTAGATTTCAGGGAACTCAAT
AAAAGAACTCAAGATTTTTGGGAAGTTCAATTAGGAATACCACACCCAGCAGGATTGAAA
AGGAAAAAATCAGTGACAGTGCTGGATGTGGGGGATGCATATTTTTCAGTTCCTTTAGAT
GAAGACTTCAGGAAATATACTGCATTCACTATACCTAGTATAAACAATGAAACACCAGGG
ATTAGGTATCAGTACAATGTACTTCCACAGGGATGGAAAGGATCACCAGCAATATTTCAA
AGTAGCATGACAAAAATCTTAGAGCCTTTTAGAAAACAAAATCCAGACATAGTCATCTAT
CAATACATGGATGATTTGTATGTAGGATCTGACTTAGAGATAGGGCAGCATAGAACAAAA
ATAGAGGAACTGAGAGAACATTTGTTGAGGTGGGGATTTACCACGCCAGACAAGAAACAT
CAAAAAGAACCTCCATTTCTTTGGATGGGGTATGAACTCCATCCTGACAAATGGACAGTA
CA
>WS12000342
CCTCAAATCACTCTTTGGCAACGACCCCTTGTTACCATAAAGATAGGGGGGCAATTAAAG
GAAGCTCTATTAGATACAGGAGCAGATGATACAGTATTAGAAGACATGAATTTGCCAGGG
AAATGGAAACCAAAAATGATAGGGGGAATTGGAGGTTTTATCAAAGTAAGACAGTATGAA
CAGATACCCATAGAAATCTGTGGACATAAAGCTATAGGTACAGTATTAGTAGGACCTACA
CCTGTCAACATAATTGGAAGAAATCTGTTGACTCAGCTTGGTTGTACTTTAAATTTTCCA
ATCAGTCCTATTGAAACTGTACCAGTAAAACTAAAGCCAGGAATGGATGGGCCAAAGGTT
AAACAATGGCCATTGACAAAAGAGAAAATAGAAGCATTAACAGCAATTTGTGATGAAATG
GAAAAGGAAGGAAAAATTACAAAAATTGGGCCTGAAAATCCATACAACACTCCAATATTT
GCCATAAAAAAGAAAGACAGTACTAAGTGGAGAAAATTAGTAGATTTCAGGGAACTCAAT
AAAAGAACTCAAGATTTTTGGGAAGTTCAATTAGGAATACCACACCCAGCAGGATTAAAA
AAGAAAAAATCAGTGACAGTGCTGGATGTGGGGGATGCATATTTTTCAGTTCCTTTATAT
GAAGACTTCAGGAAATATACTGCATTCACCATACCTAGTATAAACAATGAAACACCAGGG
ATTAGGTATCAGTACAATGTACTTCCACAGGGATGGAAAGGATCACCAGCAATATTTCAA
AGTAGCATGACAAAAATCTTAGAGCCTTTTAGAAAACAAAATCCAGACATAGTCATCTAT
CAATACATGGATGATTTGTATGTAGGATCTAACTTAGAGATAGGGCAGCATAGAACAAAA
ATAGAGGAACTGAGACAACATTTGTTGAGGTGGGGATTTACCACACCAGACAAGAAACAT
CAGAAAGAACCTCCATTTCTTTGGATGGGGTATGAACTCCATCCTGACAAATGGACAGTA
CA
>WS12000352
CCTCAAATCACTCTTTGGCAACGACCCCTCGTCACAATAAGGATAGGGGGGCAATTAAAG
GAAGCTCTTTTAGATACAGGAGCAGACGATACAGTATTAGAAGAAATGAATTTGCCAGGG
AAATGGAAACCAAAAATGATAGGGGGAATTGGAGGTTTTATCAAAGTAAAACAGTATGAG
CAGGTACCCATAGAAATTTGCGGACACAAAGCAATAGGTACAGTATTAATAGGACCTACA
CCTGTCAACATAATTGGAAGAAATCTGTTGACTCAACTTGGCTGCACTCTAAATTTTCCA
ATCAGTCCCATTGAAACTGTACCAGTAAAATTAAAGCCAGGAATGGATGGCCCAAAGGTT
AAACAATGGCCATTGACAGAAGAGAAAATAAAAGCATTAACAGCAATTTGTGATGAAATG
GAGAAGGAAGGAAAAATTACAAAAATTGGGCCTGAGAATCCATATAACACTCCAATATTT
GCCATAAAAAAGAAGGACAGTACTAAATGGAGAAAATTAGTAGATTTCAGGGAACTCAAT
AAAAGAACTCAAGATTTTTGGGAAGTTCAATTAGGAATACCACACCCAGCAGGGTTAAAA
AAGAAAAAGTCAGTGACAGTACTGGATGTGGGGGATGCATATTTTTCAGTTCCCTTACAT
GAAGACTTCAGGAAGTATACTGCATTCACCATACCCAGTACAAACAATGAAACACCAGGG
ATTAGGTATCAGTACAATGTACTTCCACAGGGATGGAAAGGATCACCAGCAATATTCCAA
AGTAGCATGACAAAAATTTTAGAGCCTTTTAGAAAACAGAATCCAGACATAGATATCTAT
CAATACATGGATGATTTGTATGTAGGATCTGACTTAGAGATAGGGCAACATAGAACAAAA
ATAGAGGAACTGAGACAACATTTGTTGAAGTGGGGATTTACCACACCAGACAAGAAACAT
CAGAAAGAACCTCCATTTCTTTGGATGGGGTATGAACTCCATCCTGACAAATGGACAGTA
CA
>ws12001009
CCTCAAATCACTCTTTGGCAACGACCCATTGTCACAATAAAGATAGGGGGGCAATTAAAG
GAAGCTCTATTAGATACAGGAGCAGATGATACAGTATTAGAAGACATAGATTTGCCAGGA
AAATGGAAACCAAAAATGATAGGGGGAATTGGAGGTTTTATCAAAGTAAGACAGTATGAA
CAAATACCCATAGAAATTAGCGGACACAAAGCTATAGGTACAGTATTAATAGGACCTACA
CCTGTCAACATAATTGGAAGAAATCTGTTGACTCAGCTTGGTTGCACTTTAAATTTTCCA
ATCATTCCTATTGAAACTGTACCAGTAAAATTAAAGCCAGGAATGGATGGCCCAAAAGTT
AAGCAATGGCCATTAACAAGAGAGAAAATAGAAGCATTAACAGCAATTTGTGATGAAATG
GAGAAGGAAGGAAAAATTACAAAAATTGGGCCTGAAAATCCATATAACACTCCAATATTT
GCCATAAAAAAGAAAGACAGTACTAAGTGGAGAAAATTAGTAGATTTCAGGGAACTCAAT
AAAAGAACTCAAGATTTTTGGGAAGTTCAATTAGGAATACCACACCCAGCAGGGTTAAAA
AAGAAAAAATCAGTAACAGTACTAGATGTGGGGGATGCATATTTTTCAGTTCCTTTACAT
GAAGACTTCAGGAAATATACTGCATTCACCATACCTAGTACAAACAATGAAACACCAGGG
ATTAGGTATCAGTACAATGTACTTCCACAGGGATGGAAAGGATCACCAGCAATATTCCAA
AGTAGCATGACAAAAATCTTAGAGCCTTTTAGAAAACAAAATCCAGACATAGTCATCTAT
CAATACATGGATGATTTGTATGTAGGATCTGACTTAGAGATAGGGCAGCATAGAACAAAA
ATAGAGGAACTGAGACAACATTTGTTGAAGTGGGGATTTACCACACCAGACAAAAAACAT
CAGAAAGAACCTCCATTTCTGTGGATGGGGTATGAACTCCATCCTGACAAATGGACAGTA
CA
>ws12001010
CCTCAAATCACTCTTTGGCAACGACCCCTCGTCCCAATAAAGATAGGGGGGCAACTAAAG
GAAGCTCTATTAGATACAGGAGCAGATGATACAGTATTAGAAGACATGAATTTGCCAGGG
AAATGGAAGCCAAGAATGATAGGGGGAATTGGAGGTTTTATCAAAGTAAGACAGTATGAA
CAGATACCCATAGAAATCTGCGGACACAAAGCTATAGGTACAGTATTAGTGGGACCTACA
CCTGTCAACATAATTGGAAGAAATTTGTTGACTCAGCTTGGTTGCACTTTAAATTTTCCA
ATCAGCCCCATTAAAACTGTACCAGTAAAATTAAAGCCAGGAATGGATGGCCCAAAGGTT
AAGCAATGGCCATTGACAGAAGAGAAAATAAAAGCATTAACAGCAATTTGTGATGAAATG
GAAAAGGAAGGAAAAATTACAAAAATTGGGCCTGAAAATCCATATAACACTCCAATATTT
GCCATAAAAAAGAAGGACAGTACTAAGTGGAGAAAATTAGTAGATTTCAGGGAACTTAAT
AAAAGAACTCAAGATTTTTGGGAAGTTCAATTAGGAATACCACACCCAGCAGGGTTAAAA
AAGAAGAAGTCAGTGACAGTATTGGATGTGGGGGATGCATATTTTTCAGTTCCTTTACAT
GAAGACTTCAGGAAATATACTGCATTCACCATACCTAGTACAAACAATGAAACACCAGGG
ATTAGGTATCAGTACAATGTACTTCCACAAGGATGGAAAGGATCACCAGCAATATTCCAA
GCTAGCATGACAAAAATCTTAGAGCCTTTTAGAAAACAAAATCCAGACATAGTTATCTAT
CAATACATGGATGATTTGTATGTAGGATCTGACTTAGAGATAGGGCAGCATAGAACAAAA
ATAGAGGAACTGAGACAACATTTGTTGAGGTGGGGATTTACCACACCAGATAAGAAACAT
CAGAAAGAACCTCCATTTCTTTGGATGGGGTATGAACTCCATCCTGACAAGTGGACAGTA
CA
>ws12001012
CCTCAAATCACTCTTTGGCGACGACCCATTGTCGCAATAAAAATAGGAGGACAGCTGAAA
GAAGCTCTATTAGATACAGGAGCAGATGATACAGTATTAGAAGATATAAATTTGCCAGGA
AAATGGAAACCAAAAATGATAGGGGGAATTGGAGGTTTTATCAAGGTGAGGCAATATGAT
CAGATACTTATAGAAATTTGTGGAAAAAAGGCTATAGGTACAGTGTTAGTAGGACCTACA
CCTGTCAACATAATTGGACGAAACATGTTGACTCAGATTGGTTGTACTTTAAATTTCCCA
ATTAGTCCTATTGACACTGTACCAGTAACATTAAAGCCAGGAATGGATGGGCCAAAGATT
AAACAGTGGCCATTGACAGCAGAAAAAATAAAAGCATTAACAGAAATTTGTAGGGAAATG
GAAGAGGAAGGAAAAATCTCAAAAATTGGGCCTGAAAACCCATATAATACTCCAGTATTT
GCTATAAAGAAAAAGGATAGCACCAAATGGAGGAAATTAGTAGATTTCAGAGAGCTTAAT
AAAAGAACTCAGGACTTTTGGGAAGTTCAATTAGGAATACCACATCCAGCAGGATTAAAA
AAGAAAAAATCAGTGACAGTGCTAGACGTGGGAGATGCATATTTTTCAGTCCCTTTAGAT
GAAAGCTTTAGAAAGTATACTGCATTCACCATACCTAGTGTAAACAATGAGACACCAGGA
ATCAGATATCAGTACAATGTGCTACCACAGGGATGGAAAGGATCTCCGGCAATATTCCAG
TGTAGCATGACAAAAATCTTAGAGCCCTTTAGAAGCAAGAATCCAGGGATAGATATCTAT
CAATACATGGATGACTTGTATGTAGGATCTGATTTAGAAATAGGGCAGCACAGAACAAAA
GTAGATGAGCTAAGAGCTCATCTATTGAGCTGGGGATTTACTACACCAGACAAAAAGCAT
CAGAAGGAACCACCATTTCTTTGGATGGGATATGAACTCCATCCGGACAGATGGACAGTC
CA
>WS12001504
CCTCAAATCACTCTTTGGCAACGACCCCTTGTCACAATAAAAATAGGGGGGCAATTAAAG
GAAGCTCTATTAGATACAGGACCATATGATACAGTATTAGAAGACATAAACTTGCCAGGG
AAATGGAAACCAAAAATGATAGGGGGAATTGGAGGTTTTATCAAAGTAAGACAGTATGAA
CAGATACCCATAGAAATCTGTGGACATAAAGCTATAGGTACAGTATTAGTGGGACCTACA
CCTGTCAACATAATTGGAAGAAATCTGTTGACTCAGCTTGGTTGTACTTTAAATTTTCCA
ATCAGTCCTATTGAAACTGTACCAGTAAAACTAAAGCCAGGAATGGATGGCCCAAAGGTT
AAACAATGGCCATTGACAAAAGAGAAAATAGAAGCATTAACAGCAATTTGTGATGAAATG
GAAAAGGAAGGAAAAATTACAAAAATTGGGCCTGAAAATCCATACAACACTCCAATATTT
GCCATAAAAAAGAAAGACAGTACTAAGTGGAGAAAATTAGTAGATTTCAGGGAACTCAAT
AAAAGAACTCAAGATTTTTGGGAAGTTCAATTAGGAATACCACACCCAGCAGGATTAAAA
AAGAAAAAATCAGTGACAGTGCTGGATGTGGGGGATGCATATTTTTCAGTTCCTTTATAT
GAAGACTTCAGGAAATATACTGCATTTACCATACCTAGTACAAACAATGAAACACCAGGG
ATTAGGTATCAGTACAATGTACTTCCACAGGGATGGAAAGGATCACCAGCAATATTTCAA
TGTAGCATGACAAAAATCCTAGAGCCTTTTAGAAGACAAAATCCAGACATAGTCATCTAT
CAATACATGGATGATTTGTATGTAGGATCTGACTTGGAGATAGGGCAGCATAGAACAAAA
ATAGAGGAACTGAGACAACATTTATTGAGGTGGGGATTTACCACACCAGACAAGAAACAT
CAGAAAGAACCCCCATTTCTTTGGATGGGGTATGAACTCCATCCTGACAAATGGACGGTC
CA
>WS12001589
CCTCAAATCACTCTTTGGCAACGACCCCTTGTCCCAATAAAGATAGGGGGGCAATTAAAG
GAAGCTCTATTAGATACAGGAGCAGATGATACAGTATTAGAAGACATGAATTTGCCAGGG
AAATGGAAACCAAAAATGATAGGGGGAATTGGAGGTTTTATCAAAGTAAGACAGTATGAA
CAGATACCCATAGAAATCTGTGGACATAAAGCTATAGGTACAGTATTAATAGGACCTACA
CCTGTCAACATAATTGGAAGGAATCTGTTGACTCAGCTTGGTTGTACTTTAAATTTTCCA
ATCAGTCCTATTGAAACTGTACCAGTAAAACTAAAGCCAGGAATGGATGGCCCAAAGGTT
AAACAATGGCCATTGACAAAAGAGAAAATAGAAGCATTAATAGCAATTTGTGATGAAATG
GAAAAGGAGGGAAAAATTACAAAAATTGGGCCTGAAAATCCATACAACACTCCAATATTT
GCTATAAAAAAGAAAGACAGTACTAAGTGGAGAAAATTAGTAGATTTCAGGGAACTCAAT
AAAAGAACTCAAGATTTTTGGGAAGTCCAATTAGGAATACCACACCCAGCAGGATTAAAA
AAGAAAAAATCAGTAACAGTGCTGGATGTGGGGGATGCATATTTTTCAGTTCCTTTATAT
GAAGACTTCAGGAAATATACTGCATTCACCATACCTAGTATGAACAATGAAACACCAGGG
ATTAGGTATCAGTATAATGTACTTCCACAGGGATGGAAAGGATCACCAGCAATATTTCAA
AGTAGCATGACAAAAATCTTAGAGCCTTTTAGAAAACAAAATCCAGACATAGTCATCTAT
CAATACATGGATGATTTGTATGTAGGATCTGACTTAGAGATAGGGCAGCATAGAACAAAA
ATAGAGGAACTGAGACAACATTTGTTGAGGTGGGGATTTACCACACCAGACAAGAAACAT
CAGAAAGAACCTCCATTTCTTTGGATGGGGTATGAACTCCATCCTGACAAATGGACAGTA
CA
>WS12001902
CCTCAAATCACTCTTTGGCAACGACCCCTTGTCACAGTAAAAATAGAAGGACAGCTAAAA
GAAGCTCTATTAGATACAGGAGCAGATGATACAGTATTAGAAGATATAAATTTGCCAGGA
AAATGGAAACCAAAAATGATAGGGGGAATTGGAGGTTTTATCAAGGTAAGGCAATATGAC
CAGATACTTATAGAAATTTGTGGAAAAAAGGCTATAGGTACAGTGTTAGTAGGACCTACA
CCTGTCAACATAATTGGACGAAATATGTTGACTCAGATTGGTTGTACTTTAAATTTCCCA
ATTAGCCCTATTGACACTGTACCAGTAACATTAAAGCCAGGAATGGATGGACCAAAGGTT
AAACAATGGCCATTGACAGAAGAAAAAATAAAAGCATTAGTAGAAATTTGTACAGAAATG
GAAAAGGAAGGGAAAATCTCAAAAATTGGGCCTGAAAATCCATACAATACTCCAGTATTT
GCTATAAAGAAAAGGGATAGCACCAAATGGAGAAAATTAGTAGATTTCAGAGAACTCAAT
AAAAGAACTCAAGACTTTTGGGAAGTTCAATTGGGAATCCCCCTTCCACCAGGTTTAAAA
AAGAAAAAATCAGTGACAGTACTAGATGTGGGGGATGCATATTTTTCAGTTCCTTTAGAT
AAAAGCTTTAGGAAGTATACTGCATTCACCATACCTAGTATAAACAATGAGACACCAGGA
ATCAGATATCAGTACAATGTGCTGCCACAGGGATGGAAAGGATCACCAGCAATATTTCAG
AGTAGCATGACAAAAATCTTAGAGCCCTTTAGAATAAAAAACCCAGAAATAATTATCTAT
CAATACATGGATGACTTGTATGTAGGATCTGATTTAGAAATAGGGCAGCACAGAATAAAA
ATAGAGGAGCTAAGAGCTCATCTATTGAGCTGGGGATTTACTACACCAGACAAAAAGCAT
CAGAAGGAACCTCCATTCCTTTGGATGGGATATGAACTCCATCCTGACAAATGGACAGTC
CA
>WS12003091
CCTCAAATCACTCTTTGGCAACGACCCCTTGTCCCAATAAAGATAGGGGGGCAATTAAAG
GAAGCTCTATTAGATACAGGAGCAGATGATACAGTATTAGAAGACATGAATTTGCCAGGG
AAATGGAAACCAAAAATGATAGGGGGAATTGGAGGTTTTATCAAAGTAAGACAGTATGAA
CAGATACCCATAGAAATTTGTGGACATAAAGCTATAGGTACAGTATTAGTAGGACCTACA
CCTGTCAACATAATTGGAAGGAATCTGTTGACTCAGCTTGGTTGTACTTTAAATTTTCCA
ATCAGTCCTATTGAAACTGTACCAGTAAAACTAAAGCCAGGAATGGATGGCCCAAAGGTT
AAACAATGGCCATTGACAAAAGAGAAAATAGAAGCATTAATAGCAATTTGTGATGAAATG
GAAAAGGAAGGAAAAATTACAAAAATTGGGCCTGAAAATCCATACAACACTCCAATATTT
GCCATAAAAAAGAAAGACAGTACTAAGTGGAGAAAATTAGTAGATTTCAGGGAACTCAAT
AAAAGAACTCAAGATTTTTGGGAAGTCCAATTAGGAATACCACACCCAGCAGGATTAAAA
AAGAAAAAATCAGTAACAGTGCTGGATGTGGGGGATGCATATTTTTCAGTTCCTTTATAT
GAAGACTTCAGGAAATATACTGCATTCACCATACCTAGTATGAACAATGAAACACCAGGG
ATTAGGTATCAGTATAATGTACTTCCACAAGGATGGAAAGGATCACCAGCAATATTTCAA
AGTAGCATGACAAAAATCTTAGAGCCTTTTAGAAAACAAAATCCAGACATAGTCATCTAT
CAATACATGGATGATTTGTATGTAGGATCTGACTTAGAGATAGGGCAGCATAGAACAAAA
ATAGAGGAACTGAGACAACATTTGTTAAGGTGGGGATTTACCACACCAGACAAGAAACAT
CAAAAAGAACCTCCATTTCTTTGGATGGGGTATGAACTCCATCCTGACAAATGGACAGTA
CA
>WS12003092
CCTCAGATCACTCTTTGGCAACGACCCCTCGTCGCAATAAAGATAGGGGGGCAATTAAAG
GAAGCTCTATTAGATACAGGAGCAGATGATACAGTATTAGAAGACATGAATTTGCCAGGA
AGATGGAAACCAAAAATGATAGGGGGAATTGGAGGTTTTATCAAAGTAAAACAGTATGAT
CAGGTACCCGTAGAAATCTGCGGACACAAGGCTATAGGTACAGTGTTAATAGGACCTACA
CCTGTCAACATAATTGGGAGAAATCTGTTGACTCAGCTTGGTTGCACTTTAAATTTCCCC
ATCAGTCCTATTGAAACTGTACCAGTAAAATTAAAGCCAGGAATGGATGGCCCAAAAGTT
AAACAATGGCCATTGACAGAAGAAAAAATAAAAGCATTAGTAGAAATTTGTACAGAAATG
GAAAAGGAAGGAAAAATTTCAAAAATCGGGCCTGAAAATCCATACAATACTCCAGTATTT
GCCATAAAGAAAAAAGACAGTACTAAATGGAGAAAATTAGTAGATTTCAGGGAACTTAAT
AAAAGAACTCAAGACTTCTGGGAAGTGCAGTTAGGGATACCACATCCCGCAGGGTTAAAA
AAGAAAAAATCCGTAACAGTCCTAGATGTGGGTGATGCATATTTCTCAGTCCCTTTAGAT
AAAGACTTCAGGAAGTATACTGCATTTACCATACCTAGTTTAAACAATGAGACACCAGGG
ATCAGATATCAGTACAATGTGCTTCCACAGGGATGGAAAGGATCACCAGCAATATTCCAA
TGTAGCATGACAAAAATCTTAGAGCCTTTTAGAAAACAAAATCCAGACATAGTTATCTAT
CAATACATGGATGATTTGTATGTAGGATCTGACTTAGAAATAGGACAGCATAGAACAAAA
ATAGAGGAGCTGAGACAGCATCTGTTGAAGTGGGGATTTACCACACCAGACAAAAAACAT
CAGAAAGAACCTCCATTCCTTTGGATGGGCTATGAGCTCCATCCTGATAAATGGACAGTA
CA
>WS12003096
CCTCAAATCACTCTTTGGCAACGACCCCTCGTCACAATAAAGATAGGGGGGCAATTAAAG
GAAGCTCTATTAGATACAGGAGCAGATGATACAGTGTTAGAAGAAATGAATTTACCAGGA
AGATGGAAACCAAAAATGATAGGGGGAATTGGAGGTTTTATCAAAGTAAAACAGTATGAT
CAGATACCCATAGAAATCTGCGGACACAAGGCTGTAGGTACAGTATTAATAGGACCTACA
CCTGTCAACATAATTGGAAGAAATCTGTTGACTCAGCTTGGGTGCACGTTAAATTTTCCC
ATTAGTCCTATTGAAACTGTACCAGTAAAATTAAAGCCAGGAATGGATGGCCCAAAAGTT
AAACAATGGCCATTGACAGAAGAAAAAATAAAAGCATTAGTAGAAATTTGTACAGAAATG
GAAAAGGAAGGGAAAATTTCAAAAATTGGGCCTGAAAACCCATACAATACTCCAGTATTT
GCCATAAAGAAAAAAGACAGTACCAAATGGAGAAAATTAGTAGATTTTAGGGAGCTTAAT
AAAAGAACTCAAGACTTCTGGGAAGTTCAACTAGGAATACCACATCCCGCAGGGTTAAAA
AAGAAAAAATCTGTAACAGTCCTGGATGTGGGTGATGCATACTTCTCAGTCCCTTTAGAT
AAAGAGTTCAGGAAGTATACTGCATTTACCGTACCTAGTGTAAACAATGAGACACCAGGA
ATCAGATATCAATACAATGTGCTTCCACAGGGATGGAAAGGATCACCAGCAATATTCCAA
TGTAGCATGACAAAAATCTTAGAGCCTTTTAGAAAACAAAATCCAGACATAGTTATCTAT
CAATACATGGATGATTTGTATGTAGGATCTAACTTAGAAATAGGACAGCATAGAGCAAAA
ATAGAGGAACTGAGACTACATTTGTTGAAGTGGGGATTTACCACACCAGACAAAAAGCAC
CAGAAAGAACCTCCATTCCTTTGGATGGGTTATGAACTCCATCCTGATAAATGGACAGTA
CA
>WS13003163
CCTCAGATCACTCTTTGGCAACGACCCCTCGTCACAATAAGGGTAGGGGGGCAATTAAAG
GAAGCTCTATTAGATACAGGAGCAGATGATACAGTATTAGAAGAAATGAATTTGCCAGGG
AAATGGAAACCAAAAATGATAGGGGGAATTGGAGGTTTTATCAAAGTAAGACAGTATGAA
CAGATACCCATAGACATCTGTGGACATACAGCTATAGGTACAGTATTAGTAGGACCTACA
CCTGTCAACATAATTGGAAGAAATTTGTTGACTCAGCTTGGTTGCACTCTAAATTTTCCA
ATCAGTCCTATTGAAACTGTACCAGTAAAATTAAAGCCAGGAATGGATGGCCCAAAGGTT
AAACAATGGCCATTGACAGAAGAAAAAATAAAAGCATTAAAAGAAATTTGTGATGAAATG
GAGAAAGAAGGAAAAATTTCAAAAATTGGGCCTGAAAATCCATATAACACTCCAATATTT
GCTATAAAAAAGAAGGACAGTACTAAATGGAGAAAATTAGTAGATTTCAGGGAACTCAAT
AAAAGAACTCAAGATTTTTGGGAAGTTCAATTAGGAATACCACACCCAGCAGGGTTAAAA
AAGAAAAAATCTGTGACAGTACTAGATGTGGGGGATGCATATTTTTCAGTTCCTTTAGAT
AAAGACTTTAGAAAATATACTGCATTCACCATACCTAGTATAAATAATGAAACACCAGGG
ATTAGATATCAGTACAATGTACTTCCACAGGGATGGAAAGGATCACCAGCAATATTCCAA
AGTAGCATGACAAAGATCTTAGAGCCTTTTAGAAAGCAGAATCCAGACATAGATATCTAT
CAATACATGGATGATTTGTATGTAGGATCTGACTTAGAGATAGGACAACACAGAGCAAAA
ATAGAGGAACTGAGACAACATTTGTTGAGGTGGGGATTTACCACACCAGACAAGAAACAT
CAGAAAGAACCTCCATTTCTTTGGATGGGGTATGAACTCCATCCTGACAAATGGACAGTA
CA
>WS13003165
CCTCAAATCACTCTTTGGCAACGACCCCTCGTCACAATAAAGATAGAGGGGCAATTAAAG
GAAGCTCTATTAGATACAGGAGCAGATGACACGGTATTAGAAGACATGAATTTGCCAGGG
AAATGGAAACCAAAAATGATAGGGGGAATTGGAGGTTTTATCAAAGTAAGGCAGTATGAA
CAGGTACCCATAGAAATTTGTGGACACAGAGCAGTAGGGACAGTATTAATAGGGCCTACA
CCTGTCAACATAATTGGAAGAAATCTGTTGACTCAGCTTGGTTGCACTTTAAATTTTCCA
ATCAGTCCTATTGAAACTGTACCAGTAAAATTAAAGCCAGGAATGGATGGCCCAAAGGTT
AAACAATGGCCATTGACAGAAGAAAAAATAAAAGCATTAACAGAAATTTGTAAGGAAATG
GAAAAGGAAGGAAAAATTACAAAAATTGGGCCTGAAAATCCATATAACACTCCAATATTT
GCCATAAAAAAGAAAGACAGTACTAAATGGAGAAAATTAGTAGATTTCAGGGAACTCAAT
AAAAGAACTCAAGATTTTTGGGAGGTTCAATTAGGAATACCACACCCAGCAGGGTTAAAA
AAGAAAAGATCAGTGACAGTACTGGATGTGGGGGATGCATATTTTTCAGTTCCTTTACAT
GAAGATTTCAGGAAATATACTGCATTCACCATACCTAGTACAAACAATGAAACACCAGGG
GTTAGGTATCAGTACAATGTACTTCCACAGGGATGGAAAGGATCACCAGCAATATTCCAA
AGTAGCATGACAAAAATCTTAGAGCCTTTTAGAAAACAGAATCCAGACATAGTTATCTAT
CAATACATGGATGATTTGTATGTAGGATCTGACTTAGAGATAGGGCAACATAGAACAAAA
ATAGAGGAACTGAGACAACATTTGTTGAGGTGGGGATTTACCACACCAGACAAGAAACAT
CAGAAAGAACCTCCATTTCTTTGGATGGGGTATGAACTCCATCCTGACAAATGGACAGTA
CA
>WS13003299
CCTCAAATCACTCTTTGGCAACGACCCCTTGTCACAGTAAAGATAGGAGGGCAATTAAAG
GAAGCTCTATTAGATACAGGAGCAGATGATACAGTATTAGAAGACATGAATTTGCCAGGG
AAATGGAAACCAAAAATGATAGGGGGAATTGGAGGTTTTATCAAAGTAAGACAGTATGAA
CAGATAACCCTAGAAATTTGTGGACACAAGGTTATAGGTACAATATTAATAGGACCTACG
CCTGTTAACATAATTGGAAGAAATCTGTTGACTCAGCTAGGTTGCACTTTAAATTTTCCA
ATCAGTCCCATTGAAACTATACCAGTAAAATTAAAGCCAGGAATGGATGGCCCAAAGGTT
AAACAGTGGCCATTGACAGAAGAGAAAATAAAAGCATTAACAACAATTTGTGATGAAATG
GAAAAAGAAGGAAAAATTACAAGAATTGGGCCTGAAAATCCCTATAACACTCCAATATTT
GCCATAAAAAAGAAAGACAGTACTAAGTGGAGAAAGTTAGTAGACTTCAGGGAACTCAAT
AAAAGAACTCAAGATTTTTGGGAAGTTCAATTAGGAATACCACACCCAGCAGGGTTAAAA
AAGAAAAAATCAGTGACAGTACTGGACGTGGGGGATGCATATTTTTCAGTTCCTTTATAT
GAGGACTTCAGGAAGTATACTGCATTCACCATACCTAGTACAAACAATGAAACACCAGGA
ATTAGGTATCAGTACAATGTACTTCCACAGGGATGGAAAGGATCACCAGCAATCTTCCAA
AGTAGCATGACAAAAATCTTAGAGCCTTTTAGGAAACAAAATCCAGACATAGTTATATAT
CAATACATGGATGATTTGTATGTAGGATCTGACTTAGAGATAAAGCAGCATAGAACAAAA
ATAGAGGAACTGAGACAACATTTATTGAAGTGGGGATTTACCACACCAGACAAGAAACAT
CAGAAAGAACCTCCATTTCTTTGGATGGGGTATGAACTCCATCCTGACAAATGGACAGTA
CA
>WS13003741
CCTCAAATCACTCTTTGGCAACGACCCCTTGTCACAATAAAGATAGGGGGGCAATTAAAA
GAAGCTCTATTAGATACAGGAGCAGATGATACAGTATTAGAAGAAATGAATTTGCCAGGA
AAATGGAAACCAAAAATGATAGGGGGAATTGGAGGTTTTATCAAAGTAAAACAGTATGAA
CAGATACCCATAGAAATCTGTGGACACAAAGCTATAGGTACAGTATTAATAGGACCTACA
CCTGTCAACATAATTGGAAGAAATCTGTTGACTCAGCTTGGTTGCACTTTAAATTTTCCA
ATCAGTCCCATTGAAACTGTACCAGTAAAATTAAAGCCAGGAATGGATGGCCCAAAGGTT
AAACAATGGCCATTGACAGAAGAGAAAATAAAAGCATTAACAGAAATTTGTGATGAAATG
GAGAAGGAAGGAAAAATTACAAAAATTGGGCCTGAAAATCCATATAACACTCCAATATTT
GCCATAAAAAAGAAGGACAGTACTAAGTGGAGAAAATTAGTAGATTTCAGGGAACTCAAT
AAAAGAACTCAAGATTTTTGGGAAGTTCAATTAGGAATACCACACCCAGCAGGGTTAAAA
AAGAAAAAATCAGTGACAGTACTGGATGTGGGGGATGCATATTTTTCAGTTCCTTTACAT
GAAGACTTCAGGAAATATACTGCATTCACCATACCTAGTATAAACAATGAAACACCAGGG
ATTAGGTACCAGTACAATGTACTTCCACAGGGATGGAAAGGATCACCAGCAATATTCCAA
AGTAGCATGACAAAAATTTTAGAGCCTTTTAGAAAACAAAATCCAGACATAGTTATCTAT
CAATACATGGATGATTTGTATGTAGGATCTGACTTAGAGATAGGGAAGCATAGAACAAAA
ATAGAGGAACTGAGACAACATTTGTTGAGATGGGGATTTACCACTCCAGACAAGAAACAT
CAGAAAGAACCTCCATTTCTTTGGATGGGGTATGAACTCCATCCTGACAAATGGACAGTA
CA
>CQ12002484
CCTCAAATCACTCTTTGGCAACGACCCCTTGTCACAATAAAAATAGGAGGACAGATAAGA
GAAGCTCTATTAGATACAGGAGCAGATGATACAGTATTAGAAGATATAAATTTGCCAGGA
AAATGGAAGCCAAAAATGATAGGGGGAATTGGAGGTTTTATCAAGGTAAGGCAATATGAT
CAGATACTTATAGAAATTTGTGGAAAAAAGGCTATAGGTACAGTATTAGTAGGACCTACA
CCTGTCAACATAATTGGACGAAATATGTTGACTCAGATTGGTTGTACTCTAAATTTCCCA
ATTAGTCCTATTGACACTGTACCAGTAACATTAAAGCCAGGAATGGATGGACCAAAGGTT
AAACAGTGGCCATTGACAGAAGAAAAAATAAAAGCATTAACAGAAATTTGTAAAGAGATG
GAAGAGGAAGGAAAAATCTCAAAAATTGGGCCTGAGAATCCATATAATACTCCAGTATTT
GCTATAAAGAAAAAGGACAGCACCAAATGGAGGAAATTAGTAGATTTCAGAGAGCTCAAT
AAAAGAACTCAGGACTTTTGGGAAGTTCAATTAGGGATACCGCATCCAGCAGGATTAAAA
AAGAAAAAATCAGTGACAGTACTAGATGTGGGAGATGCATATTTTTCAGTTCCTTTAGAT
GAAAACTTTAGAAAGTATACTGCATTCACCATACCTAGTATAAACAATGAGACACCAGGA
ATCAGATACCAGTACAATGTGCTACCACAAGGATGGAAAGGATCTCCAGCAATATTCCAG
TGTAGCATGACGAAAATCTTAGAGCCCTTTAGAGTAAAAAATCCAGAGATGGTTATCTAT
CAATACATGGATGACTTGTATGTAGGATCTGATTTAGAAATAGGGCAGCACAGAGCAAAA
ATAGAGGGGCTAAGAGCTCATCTATTGAGCTGGGGATTTACTACACCAGACAAAAAACAT
CAGAAGGAACCTCCGTTTCTTTGGATGGGATATGAACTCCATCCAGACAGATGGACAGTC
CA
>CQ12002857
CCTCAAATCACTCTTTGGCAACGACCCCTTGTCACAGTAAAAATAGGAGGACAGATGAAA
GAAGCTCTATTAGATACAGGAGCAGATGATACAGTGTTAGAAGATATAAATTTGCCAGGA
AAATGGAAACCAAAAATGATAGGGGGAATTGGAGGTTTTATCAAGGTAAAGCAATATGAT
CAGATACTTATAGAAATTTGTGGGAAAAAGGCTATAGGTACAGTGTTAGTAGGACCTACA
CCTGTCAATATAATTGGACGAAATATGTTGACTCAGATTGGTTGTACTTTAAATTTCCCA
ATTAGCCCTATTGACACTGTACCAGTAACATTAAAGCCAGGAATGGATGGACCAAAGGTT
AAACAGTGGCCATTAACAGAAGAAAAAATAAAAGCATTAACAGAAATTTGTAAAGAGATG
GAAGAGGAAGGAAAAATCTCAAAAATCGGGCCTGAAAATCCATACAATACTCCAGTATTT
GCTATAAAGAAAAAGGACAGCACCAAATGGAGGAAATTAGTAGATTTCAGAGAGCTCAAT
AAAAGAACTCAGGACTTTTGGGAAGTTCAATTAGGAATACCGCATCCAGCAGGTTTAAAG
AAAAAGAAATCAGTAACAGTACTAGATGTAGGAGATGCATATTTTTCAATTCCTTTAGAT
GAAAGCTTTAGAAAATATACTGCATTTACCATACCTAGTACAAACAATGAGACACCAGGA
ATCAGATATCAGTACAATGTGCTGCCACAGGGATGGAAAGGATCACCGGCAATATTCCAG
AGTAGCATGACAAAGATCTTAGAGCCCTTTAGGATAAAAAATCCAGAAATAGTTATCTAT
CAATACATGGATGACTTGTATGTAGGCTCTGATTTAGAAATAGGGCAGCACAGAACAAAA
ATAGAAGAGCTAAGAGCTCATCTATTGAGCTGGGGACTTACTACCCCAGACAAAAAGCAT
CAGAAGGAACCTCCATTCCTATGGATGGGATATGAACTCCATCCTGACAAATGGACAGTC
CA
>CQ12003341
CCTCAAATCACTCTTTGGCAACGACCCCTTGTCACAATAAAGATAGGGGGGCAATTAAAG
GAAGCTCTATTAGATACAGGAGCAGATGATACAGTATTAGAAGACATGGATTTGCCAGGG
AAATGGAAACCAAAAATGATAGGGGGAATTGGAGGTTTTATCAAAGTAAGACAGTATGAA
CAGATACCCATAGAAATTTGTGGACATAAAGCTATAGGTACAGTATTAGTAGGACCTACA
CCTGTCAACATAATTGGAAGGAATCTGTTGACTCAGCTTGGTTGTACTTTAAATTTTCCA
ATCAGTCCTATTGAAACTGTACCAGTAAAACTAAAGCCAGGAATGGATGGCCCAAAGGTT
AAACAATGGCCATTGACAAAAGAGAAAATAGAAGCATTAACAGCAATTTGTGATGAAATG
GAAAAGGAAGGAAAAATTACAAAAATTGGGCCTGAAAATCCATACAACACTCCAATATTT
GCCATAAAAAAGAAAGACAGTACTAAGTGGAGAAAATTAGTAGATTTCAGGGAACTCAAT
AAAAGAACTCAAGATTTTTGGGAAGTTCAATTAGGAATACCACACCCAGCAGGATTAAAA
AAGAAAAAGTCAGTGACAGTGCTGGATGTGGGGGATGCATATTTTTCAGTTCCTTTATAT
GAAGACTTCAGGAAATATACTGCATTCACCATACCTAGTATAAACAATGAAACACCAGGG
ATTAGGTATCAGTACAATGTACTTCCACAGGGATGGAAAGGATCACCAGCAATATTTCAA
AGTAGCATGACAAAAATCTTAGAGCCTTTTAGAAAACAAAATCCAGACATAGTTATCTAT
CAATACATGGATGATTTGTATGTAGGATCTGACTTAGAGATAGGGCAGCATAGAACAAAA
ATAGAGGAACTGAGAGAACATTTGTTGAGGTGGGGATTTACCACACCAGACAAGAAACAT
CAGAAAGAACCTCCATTTCTTTGGATGGGGTATGAACTCCATCCTGACAAATGGACAGTA
CA
>CQ12003796
CCTCAAATCACTCTTTGGCAACGACCCCTTGTTGCAATAAAGATAGGGGGGCAATTAAAG
GAAGCCCTATTAGATACAGGAGCAGATGATACAGTATTAGAAGACATGAATTTGCCAGGG
AAATGGAAACCAAAAATGATAGGGGGAATTGGAGGTTTTATCAAAGTAAGACAGTATGAA
CAGATACCCATAGAAATCTGTGGACATAAAGCTATAGGTACAGTATTAGTAGGACCTACA
CCTGTCAACATAATTGGAAGAAATCTGTTGACTCAGCTTGGTTGTACTTTAAATTTTCCA
ATCAGTCCTATTGAAACTGTACCAGTAAAACTAAAGCCAGGAATGGATGGCCCAAAGGTT
AAACAATGGCCATTGACAAAAGAAAAAATAGAAGCATTAACAGCAATTTGTGATGAAATG
GAAAAGGAAGGAAAAATTACAAAAATTGGGCCTGAAAATCCATACAACACTCCAATATTT
GCCATAAAAAAGAAAGACAGTACTAAGTGGAGAAAATTAGTAGATTTCAGGGAACTCAAT
AAAAGAACTCAAGATTTTTGGGAAGTCCAATTAGGAATACCACACCCAGCAGGATTAAAA
AAGAAAAAATCAGTGACAGTACTGGATGTGGGGGATGCATATTTTTCAGTTCCTTTATAT
GAAGACTTCAGGAAATATACTGCATTCACCATACCTAGTATAAACAATGAAACACCAGGG
ATTAGGTATCAGTACAATGTACTTCCACAGGGATGGAAAGGATCACCAGCAATATTTCAA
AGTAGCATGACAAAAATCTTAGAGCCTTTTAGAAAACAAAATCCAGACATAGTCATCTAT
CAGTACATGGATGACTTGTATGTAGGATCTGACTTAGAGATAGGGCAACATAGAACAAAG
ATAGAGGAACTGAGACAACATTTGTTGAGGTGGGGATTTACCACACCAGACAAGAAACAT
CAGAAAGAACCTCCATTTCTTTGGATGGGGTATGAACTCCATCCTGACAAATGGACAGTA
CA
>CQ12003834
CCTCAAATCACTCTTTGGCAACGACCCCTCGTCGCAATAAAGATAGGGGGGCAATTAAAG
GAAGCTCTATTAGATACAGGAGCAGATGATACAGTGTTAGAGGACATGAATTTGCCAGGG
AAATGGAAACCAAAAATGATAGGGGGAATTGGAGGTTTTATCAAAGTAAGACAGTATGAA
CAAATACCCATAGAAATCTGCGGACACAAAGTTACAGGTACAGTGTTAGTAGGACCCACA
CCTGTCAACATAATTGGAAGAAACCTGTTGACTCAACTTGGTTGTACTTTAAATTTTCCA
ATCAGTCCCATTGAAACTGTACCAGTAAATTTAAAGCCAGGGATGGATGGCCCAAAGGTT
AAACAATGGCCATTGACAGAAGAGAAAATAAAAGCATTAACAGAAATTTGTAATGAAATG
GAGAAGGAAGGAAAAATTACAAAAATTGGGCCTGAAAATCCATATAACACTCCAATATTT
GCCATAAAAAAGAAGGACAGTACTAAGTGGAGAAAATTAGTAGATTTCAGGGAACTTAAT
AAAAGAACTCAAGATTTTTGGGAAGTTCAATTAGGAATACCACACCCAGCAGGATTAAAA
AGGAAAAAATCAGTGACAGTACTGGATGTGGGGAATGCATATTTTTCAGTTCCATTACAT
GAAGACTTCAGGAAATATACTGCATTCACCATACCTAGTATAAACAATGAAACACCAGGG
ATTAGGTATCAGTACAATGTACTTCCACAGGGATGGAAAGGATCACCAGCAATATTCCAA
AGTAGCATGACAAAAATCTTAGAGCCTTTTAGAAAACAAAATCCAGACATAGACATCTAT
CAATACATGGATGATTTGTATGTAGGATCTGACTTAGAGATAGGGCAGCATAGAATAAAA
ATAGAGGAACTAAGACAACATTTGTTGAGGTGGGGATTTACCACACCAGACAAGAAACAT
CAGAAAGAACCTCCATTTCTTTGGATGGGGTATGAACTCCATCCTGACAGATGGACAGTA
CA
>cq12004328
CCTCAAATCACTCTTTGGCAACGACCCCTTGTTACAGTAAAGATAGGGGGGCAATTAAAG
GAAGCTCTATTAGATACAGGAGCAGATGATACAGTATTAGAAGACATGAATTTGCCAGGG
AAATGGAAACCAAAAATGATAGGGGGAATTGGAGGTTTTATCAAAGTAAGACAGTATGAA
CAGGTACCCATAGAAATCTATGGACATAAAGCTATAGGTACAGTATTAGTAGGACCTACA
CCTGTCAACATAATTGGGAGGAATCTGTTGACTCAGATTGGTTGTACTCTAAATTTTCCA
ATCAGTCCTATTGAAACTGTACCAGTAAAACTAAAGCCAGGAATGGATGGCCCAAAGGTT
AAACAATGGCCATTGACAAAAGAGAAAATAGAAGCATTAACAGCAATTTGTGATGAAATG
GAAAAGGAAGGAAAAATTACAAAAATTGGGCCTGAAAATCCATACAACACTCCAATATTT
GCCATAAAAAAGAAAGACAGTACTAAGTGGAGAAAATTAGTAGATTTCAGGGAACTCAAT
AAAAGAACTCAAGATTTTTGGGAAGTTCAATTAGGAATACCACACCCAGCAGGATTAAAA
AAGAAAAAATCAGTGACAGTGCTGGATGTGGGGGATGCATATTTTTCAGTTCCTTTATAT
GAAGACTTCAGGAAATATACTGCATTCACCATACCTAGTATAAACAATGAAACACCAGGG
ATTAGGTATCAGTACAATGTACTTCCACAGGGATGGAAAGGATCACCAGCAATATTTCAA
AGTAGCATGACAAAAATCTTAGAGCCTTTTAGAAAACAAAATCCAGACATAGTCATCTAT
CAATACATGGATGATTTGTATGTAGGATCTGACTTAGAGATAGGGCAGCATAGAACAAAA
ATAGAGGAACTGAGACAACATTTGTTGAGGTGGGGATTCACCACACCAGACAAGAAACAT
CAGAAAGAACCTCCATTTCTTTGGATGGGGTATGAACTCCATCCTGACAAATGGACAGTA
CA
>CQ12004840
CCTCAAATCACTCTTTGGCAACGACCCCTTGTTACCATAAAGATAGGGGGGCAATTAAAG
GAAGCTCTATTAGATACAGGAGCAGATGATACAGTATTAGAAGACATGAATTTGCCAGGG
AAATGGAAACCAAAAATGATAGGGGGAATTGGAGGTTTTATCAAAGTAAGACAATATGAA
CAGATACCCATAGAAATCTGTGGACATAAAGCTATAGGTACAGTATTAATAGGACCTACA
CCTGTCAACATAATTGGAAGAAATCTGTTGACTCAGCTTGGTTGTACTTTAAATTTTCCA
ATCAGTCCTATTGAAACTGTACCAGTAAAATTAAAGCCAGGAATGGATGGCCCAAAGGTT
AAACAATGGCCATTGACAAAAGAGAAAATAGAAGCATTAACAGCAATTTGTGATGAAATG
GAAAAGGAAGGAAAAATTACAAAAATTGGACCTGAAAATCCATACAACACTCCAATATTT
GCCATAAAAAAGAAAGACAGTACTAAGTGGAGAAAATTAGTAGATTTCAGGGAACTCAAT
AAAAGAACTCAAGATTTTTGGGAAGTTCAATTAGGAATACCACACCCAGCAGGATTAAGA
AGGAAAAAATCAGTGACAGTGCTGGATGTGGGAGATGCATATTTTTCAGTTCCTTTATAT
GAAGACTTCAGGAAATATACTGCATTCACCATACCTAGTATAAACAATGAAACACCAGGG
ATTAGGTATCAGTACAATGTACTTCCACAGGGATGGAAAGGATCACCAGCAATATTCCAA
AGTAGCATGACAAAAATCTTAGAGCCTTTTAGAAAACAAAATCCAGACATAGTCATCTAT
CAATACATGGATGATTTGTATGTAGGATCTGACTTAGAGATAGGGCAGCATAAAGCAAAA
ATAGAGGAACTGAGACACCATTTGTTAAGGTGGGGATTTACCACACCAGACAAGAAACAT
CAAAAAGAACCTCCATTTCTTTGGATGGGGTATGAACTCCATCCTGACAAATGGACAGTA
CA
>CQ12004932
CCTCAAATCACTCTTTGGCAACGACCCCTTGTTACAATAAAGATAGGGGGGCAATTAAAG
GAAGCTCTATTAGATACAGGAGCAGATGATACAGTATTAGAAGACATGAATTTGCCAGGG
AAGTGGAAACCAAAAATGATAGGGGGAATTGGAGGTTTTATCAAAGTAAGACAGTATGAA
CAGATACCCATAGAGATTTGTGGACATAAAGCTATAGGTACAGTATTAGTAGGACCTACA
CCTGTCAACATAATTGGAAGGAATCTATTGACTCAGCTTGGTTGTACTTTAAATTTTCCA
ATCAGTCCTATTGAAACTGTACCAGTAAAATTAAAGCCAGGAATGGATGGCCCAAAGGTT
AAACAATGGCCATTAACAAAAGAGAAAATAGAAGCATTAACAGCAATTTGTGATGAAATG
GAAAAGGAAGGAAAGATTACAAAAATTGGGCCTGAAAACCCATACAACACTCCAATATTT
GCCATAAAAAAGAAAGACAGTACTAAGTGGAGGAAATTAGTAGATTTTAGGGAACTCAAT
AAAAGAACTCAAGATTTTTGGGAAGTTCAATTAGGAATACCACACCCAGCAGGATTAAAA
AAGAAAAAATCAGTGACAGTACTGGATGTGGGGGATGCATATTTTTCAGTTCCTTTATAT
GAAGACTTCAGGAAGTATACTGCATTCACCATACCTAGTATAAACAATGAAACACCAGGG
ATTAGRTATCAGTACAATGTACTTCCACAGGGATGGAAAGGATCACCAGCAATATTTCAA
AGTAGCATGACCAAAATCTTAGAGCCTTTTAGAAAACAATATCCAGACATAGTCATCTAT
CAATACATGGATGATTTGTATGTAGGATCTGACTTAGAGATAGGGCAGCATAGAACAAAA
ATAGAGGAACTGAGACAACATTTGTTGAGGTGGGGATTTACCACACCAGACAAGAAACAT
CAGAAAGAACCTCCATTTCTTTGGATGGGGTATGAACTCCATCCTGACAAATGGACAGTA
CA
>CQ13000957
CCTCAAATCACTCTTTGGCAACGACCCCTTGTCACAATAAAGATAGGGGGGCAATTAAAG
GAAGCTCTATTAGATACAGGAGCAGATGATACAGTATTAGAAGACATGGATTTGCCAGGG
AAATGGAAACCAAAAATGATAGGGGGAATTGGAGGTTTTATCAAAGTAAGACAGTATGAA
CAGATACCCATAGAAATCTGTGGACATAAAGCTATAGGTACAGTATTAGTAGGACCTACA
CCTGTCAACATAATTGGAAGAAATCTGTTGACTCAGCTTGGTTGTACTTTAAATTTTCCA
ATCAGTCCTATTGAAACTGTACCAGTAAAACTAAAGCCAGGAATGGATGGCCCAAAGGTT
AAACAATGGCCATTGACAAAAGAGAAAATAGAAGCATTAACAGCAATTTGTGATGAAATG
GAAAAGGAAGGAAAAATTACAAAAATTGGGCCTGAAAATCCATACAACACTCCAATATTT
GCCATAAAAAAGAAAGACAGTACTAAGTGGAGAAAATTAGTAGATTTCAGGGAACTCAAT
AAAAGAACTCAAGATTTTTGGGAAGTTCAATTAGGAATACCACACCCAGCAGGATTAAAA
AAGAAAAAATCAGTGACAGTACTGGATGTGGGGGATGCATATTTTTCAGTTCCTTTATAT
GAAGACTTCAGGAAATATACTGCATTCACCATACCTAGTATAAACAATGAAACACCAGGG
ATTAGGTATCAGTACAATGTACTTCCACAGGGATGGAAAGGATCACCAGCAATATTTCAA
AGTAGCATGACAAAAATCTTAGAGCCTTTTAGAAAACAAAATCCAGATATAGTCATCTAT
CAATACATGGATGATTTGTATGTAGGATCCGACTTAGAGATAGGGCAGCATAGAACAAAA
ATAGAGGAACTGAGACAACATTTGCTGAGGTGGGGATTTACCACACCAGACAAGAAACAT
CAGAAAGAACCTCCATTTCTTTGGATGGGGTATGAACTCCATCCTGACAAATGGACAGTA
CA
>CQ13000964
CCTCAGATCACTCTTTGGCAGCGACCCCTCGTCACAATAAAGATAGGGGGGCAATTAAAG
GAAGCTCTATTAGATACAGGAGCAGATGATACAGTATTAGAAGAAATGAATTTGCCAGGA
AGATGGAAACCAAAAATGATAGGGGGAATTGGAGGTTTTATCAAAGTAAGACAGTATGAT
CAGATACTCATAGAAATCTGCGGACATAAAGCTATAGGTACAGTATTAGTAGGACCTACA
CCTGTCAACATAATTGGAAGAAATCTGTTGACTCAGATTGGCTGCACTTTAAATTTTCCC
ATTAGTCCTATTGAGACTGTACCAGTAAAATTAAAGCCAGGAATGGATGGCCCAAAAGTT
AAACAATGGCCATTGACAGAAGAAAAAATAAAAGCATTAGTAGAAATTTGTACAGAAATG
GAAAAGGAAGGAAAAATTTCAAAAATTGGGCCTGAAAATCCATACAATACTCCAGTATTT
GCCATAAAGAAAAAAGACAGTACTAAATGGAGAAAATTAGTAGATTTCAGAGAACTTAAT
AAGAGAACTCAAGATTTCTGGGAAGTTCAATTAGGAATACCACATCCTGCAGGGTTAAAA
AAGAAAAAATCAGTAACAGTACTGGATGTGGGCGATGCATATTTTTCAGTTCCCTTAGAT
AAAGACTTCAGGAAGTATACTGCATTTACCATACCTAGTATAAACAATGAGACACCAGGG
ATTAGATATCAGTACAATGTGCTTCCACAGGGATGGAAAGGATCACCAGCAATATTCCAG
TGTAGCATGACAAAAATCTTAGAGCCTTTTAGAAAACAAAATCCAGACATAGTCATCTAT
CAATACATGGATGATTTGTATGTAGGATCTGACTTAGAAATAGGGCAGCATAGAACAAAA
ATAGAGGAACTGAGACAACATCTGTTGAGGTGGGGATTTACCACACCAGACAAAAAACAT
CAGAAAGAACCTCCATTCCTTTGGATGGGTTATGAACTCCATCCTGATAAATGGACAGTA
CA
>CQ13001022
CCTCAAATCACTCTTTGGCAGCGACCCCTTGTCTCAATAAAAATAGGAGGTCAAATAAAA
GAGGCTCTCTTAGATACAGGAGCAGATGATACAGTATTAGAAGAAATAAATCTGCCAGGG
AAATGGAAACCAAAAATGATAGGAGGGATTGGAGGTTTTATCAAAGTAAGACAATATGAG
CAAATACCTATAGAAATTTGTGGAAAAAAGGCTATAGGTACAGTGTTAGTGGGACCTACA
CCTGTCAACATAATTGGAAGAAATCTGTTGACCCAGCTTGGATGTACACTAAATTTTCCA
ATTAGTCCCATTGAAACTGTACCAGTAAAATTAAAGCCAGGAATGGATGGCCCAAAGGTT
AAACAATGGCCCTTGACAGAAGAGAAAATAAGAGCATTAACAGAAATCTGTGATGAAATG
GAGAAGGAAGGAAAAATTACAAAAATTGGGCCTGACAATCCATATAACACTCCAATATTT
GCCATAAAAAAGAAGGACAGTACTAAGTGGAGAAAATTAGTAGATTTCAGGGAGCTCAAT
AAAAGAACTCAAGATTTTTGGGAAGTCCAATTAGGAATACCACACCCAGCAGGGTTAAAA
AAGAAAAAATCAGTAACAGTACTGGATGTGGGTGATGCATATTTCTCAGTTCCTTTAGAT
AAAGAGTTTAGGAAGTATACTGCATTTACTATACCTAGTGTAAACAATGCGACACCAGGG
ATTAGATATCAGTACAATGTGCTTCCACAGGGATGGAAAGGGTCACCAGCAATATTCCAA
TGTAGCATGACAAAAATCTTAGAGCCTTTTAGAAAACAAAATCCAGAAATAGTTATCTAT
CAATACATGGATGACTTGTATGTAGGATCTGACTTAGAAATAGGGCAGCATAGAACAAAA
ATAGAGGAACTGAGAGAACATCTGTTAAAGTGGGGATTTACCACACCAGACAAGAAACAT
CAGAAAGAACCTCCATTTCTTTGGATGGGGTATGAACTCCATCCTGACAAATGGACAGTA
CA
>CQ13001023
CCTCAGATCACTCTTTGGCAGCGACCCCTTGTCTCAGTAAAAGTAGGAGGCCAGATAAAA
GAAGCTCTCTTAGACACAGGAGCAGATGATACAGTATTAGAAGAAATAAATTTGCCAGGA
AAATGGAAACCAAAGATGATAGGAGGAATTGGAGGTTTTATCAAAGTAAGACAATATGAG
CAAATACCTATAGAAATTTGTGGAAAAAAGGCTATAGGTACAGTATTAGTGGGACCCACA
CCTGTCAACATAATCGGAAGAAATATGTTGACTCAGCTTGGATGTACACTAAATTTTCCA
ATCAGTCCCATTGAAACTGTACCAGTAAAATTAAAGCCAGGAATGGATGGCCCAAAGGTT
AAACAATGGCCATTGACAGAAGAGAAAATAAAAGCATTAACAGAAATTTGTAATGAAATG
GAAAAGGAAGGAAAAATTACAAAAATTGGGCCTGACAATCCATATAACACTCCAATATTT
GCTATAAAAAAGAAGGATAGTACAAAGTGGAGAAAATTAGTAGATTTCAGAGAGCTCAAT
AAAAGAACTCAAGATTTTTGGGAAGTCCAATTAGGGATACCACACCCAGCAGGGTTAAAA
AAGAAAAAATCAGTAACAGTCCTGGATGTGGGTGATGCATATTTCTCAGTTCCTTTAGAT
GAAGACTTCAGAAAGTATACTGCATTTACCATACCTAGTGTAAACAATGAGACACCAGGG
ATTAGATATCAGTACAATGTGCTTCCACAGGGATGGAAAGGATCACCAGCAATATTCCAA
TGTAGCATGACAAAAATCTTAGAGCCTTTTAGAAAACAAAATCCAGACATAGTTATCTAT
CAATACATGGATGACTTGTATGTAGGATCTGACTTAGAAATAGGGCAGCATAGAACAAAA
ATAGAGGAACTGAGAGAACATCTGTTAAAGTGGGGATTTACCACACCAGACAAGAAACAT
CAGAAAAAACCTCCATTTCTTTGGATGGGGTATGAACTCCATCCTGACAAATGGACAGTA
CA
>CQ13001024
CCTCAAATCACTCTTTGGCAACGACCCCTTGTTACCATAAAGATAGGGGGGCAATTAAAG
GAAGCTCTATTAGATACAGGAGCAGATGATACAGTATTAGAAGACATGAATTTGCCAGGG
AAATGGAAACCAAAAATGATAGGGGGAATTGGAGGTTTTATCAAAGTAAGACAGTATGAA
CAGATACCCATAGAAATCTGTGGACATAAAGCTATAGGTACAGTATTAATAGGACCTACA
CCTGTCAACATAATTGGAAGAAATCTGTTGACTCAACTTGGTTGTACTTTAAATTTTCCA
ATCAGTCCTATTGAAACTGTACCAGTAAAACTAAAGCCAGGAATGGATGGCCCAAAGGTT
AAACAATGGCCATTGACAAAAGAAAAAATAGAAGCATTAACAGCAATTTGTGATGAAATG
GAAAAGGAAGGAAAAATTACAAAAATTGGGCCTGAAAATCCATACAACACTCCAATATTT
GCCATAAAAAAGAAAGATAGTACTAAGTGGAGAAAATTAGTAGATTTCAGGGAACTCAAT
AAAAGAACTCAAGATTTTTGGGAAGTTCAATTAGGAATACCACACCCAGCAGGACTAAAA
AGGAAAAAATCAGTGACAGTGCTGGATGTGGGGGATGCATATTTTTCAGTTCCTTTAGAT
GAAGACTTCAGGAAATATACTGCATTCACCATACCTAGTATAAACAATGAAACACCAGGG
ATTAGGTATCAGTACAATGTACTTCCACAGGGATGGAAAGGATCACCAGCAATATTTCAA
AGTAGCATGACAAAAATCTTAGAGCCTTTTAGAAAACAAAATCCAGACATAGTCATCTAT
CAATACATGGATGATTTGTATGTAGGCTCTGACTTAGAGATAGGGCAGCATAGAACAAAA
ATAGAGGAACTGAGACAACATTTGTTGAGGTGGGGATTTACCACACCAGACAAGAAACAT
CAGAAAGAACCTCCATTTCTTTGGATGGGGTATGAACTCCATCCTGACAAATGGACAGTA
CA
>CQ13001401
CCTCAAATCACTCTTTGGCAACGACCCCTTGTTACCATAAAGATAGGGGGGCAATTAAAG
GAAGCTCTATTAGATACAGGAGCAGATGATACAGTATTAGAAGACATGAATTTGCCAGGG
AAATGGAAACCAAAAATGATAGGGGGAATTGGAGGTTTTATCAAAGTAAGACAGTATGAA
CAGATACCCATAGAAATCTGTGGACATAAAGCTATAGGTACAGTATTAGTAGGACCTACA
CCTGTCAACATAATTGGAAGAAATCTGTTGACTCAGCTTGGTTGTACTTTAAATTTTCCA
ATCAGTCCTATTGAAACTGTACCAGTAAAACTAAAGCCAGGAATGGATGGCCCAAAGGTT
AAACAATGGCCATTGACAAAAGAGAAAATAGAAGCATTAACAGCAATTTGTGATGAAATG
GAAAAGGAAGGAAAAATTACAAAAATTGGGCCTGAAAATCCATACAACACTCCAATATTT
GCCATAAAAAAGAAAGACAGTACCAAGTGGAGAAAATTAGTAGATTTCAGGGAACTCAAT
AAAAGAACTCAAGATTTCTGGGAAGTTCAATTAGGAATACCACACCCAGCAGGATTAAAA
AAGAAAAAATCAGTAACAGTGCTGGATGTGGGGGATGCATATTTTTCAGTTCCTTTATAT
GAAGACTTCAGGAAATATACTGCGTTCACTATACCTAGTATAAACAATGAAACACCAGGG
ATTAGGTATCAGTACAATGTACTTCCACAGGGATGGAAAGGATCACCAGCAATATTTCAA
AGTAGCATGACAAAAATCTTAGAGCCTTTTAGAAAACAAAATCCAGACATAGTCATCTAT
CAATACATGGATGATTTGTATGTAGGATCTGACTTAGAGATAGGGCAGCATAGAACAAAA
ATAGAGGAACTGAGACAACATTTGTTGAGGTGGGGATTTACCACACCAGACAAGAAACAT
CAGAAAGAACCTCCATTTCTTTGGATGGGGTATGAACTCCATCCTGACAAATGGACAGTA
CA
>CQ13001603
CCTCAAATCACTCTTTGGCAACGACCCCTTGTTACAATAAAGATAGGGGGGCAATTAAAG
GAAGCTCTACTAGATACAGGAGCAGATGATACAGTATTAGAAGACATGAATTTGCCAGGG
AAATGGAAACCAAAAATGATAGGGGGAATTGGAGGTTTTATCAAAGTAAGACAGTATGAA
CAGATACCCATAGAAATCTGTGGACATCAAGCTGTAGGTACAGTATTAGTAGGACCTACC
CCTGTCAACATAATTGGAAGGAATCTGTTGACTCAGCTTGGTTGTACTTTAAATTTTCCA
ATCAGTCCTATTAAAACTGTACCAGTAAAACTAAAGCCAGGAATGGATGGCCCAAAGGTT
AAACAATGGCCATTGACAAAAGAGAAAATAGAAGCATTAACAGCAATTTGTGATGAAATG
GAAAAGGAAGGAAAGATTACAAAAATTGGGCCTGAAAATCCATACAACACTCCAATATTT
GCCATAAAAAAGAAAGACAGTACTAAGTGGAGAAAATTAGTAGATTTCAGGGAACTTAAT
AAAAGAACTCAAGATTTTTGGGAAGTTCAATTAGGAATACCACACCCAGCAGGATTAAAA
AGGAGAAAATCAGTGACAGTGCTGGATGTGGGAGATGCATATTTTTCAGTTCCTTTATAT
GAAGACTTCAGGAAATATACTGCATTCACCATACCTAGTAAAAACAATGAAACACCAGGG
ATTAGGTATCAGTATAATGTACTTCCACAGGGATGGAAAGGATCACCAGCAATATTTCAA
AGTAGCATGACAAAAATCTTAGAGCCTTTTAGAAAACAAAATCCAGACATAGACATCTAT
CAATACATGGATGATTTGTATGTGGGATCTGACTTAGAGATAGGGCAGCATAGAACAAAA
ATAGAGGAACTGAGACAACATTTGTTGAGGTGGGGATTAACCACACCAGACAAGAAACAT
CAGAAAGAACCTCCATTTCTTTGGATGGGGTATGAACTCCATCCTGACAAATGGACAGTA
CA
>GX12000963
CCTCAGATCACTCTTTGGCAGCGACCCCTTGTCTCAATAAAAGTAGGGGGGCAGACAAAA
GAGGCTCTCTTAGATACAGGAGCAGATGATACAGTATTAGAAGAAATAAATTTGCCAGGA
AAATGGAAACCAAAAATGATAGGAGGAATTGGAGGTTTTATCAAAGTAAGACAATATGAG
GAAATAACTATAGAAATTTGTGGAAAAAAGGCTATAGGTACAGTATTAGTGGGACCCACA
CCTGTCAACATAATAGGAAGAAATCTGTTGACCCAGCTTGGATGCACACTAAATTTTCCA
ATCAGTCCCATTGAAACTGTACCAGTAAAATTAAAGCCAGGAATGGATGGCCCAAGGGTT
AAACAATGGCCATTGACAGAAGAAAAAATAAAAGCATTAACAGAAATTTGTAATGAAATG
GAAAAGGAAGGAAAAATCACAAAAATTGGGCCTGACAATCCATATAATACTCCAATATTT
GCCATAAAAAAGAAGGACAGTAGTAAGTGGAGAAAATTAGTAGATTTCAGGGAACTCAAT
AAAAGAACTCAAGATTTTTGGGAAGTTCAATTAGGAATACCACACCCAGCAGGGTTAAAA
AAGAAAAAATCAGTAACAGTCCTGGATGTGGGTGATGCATATTTCTCAGTTCCGTTAGAT
GAAGACTTCAGGAAGTATACTGCATTCACCATACCTAGTGTAAACAATGAAACACCAGGG
ATTAGATATCAGTACAATGTGCTTCCACAGGGATGGAAAGGATCACCAGCAATATTCCAA
TGTAGTATGACAAAAATATTAGAGCCTTTTAGAAAACAAAATCCAGACATAGTTATCTAT
CAATACATGGATGACTTGTATGTAGGATCTGACTTAGAAATAGGGCAGCATAGAACAAAA
ATAGAGGAACTGAGAGAACATCTGTTAAAGTGGGGATTTACCACACCAGACAAGAAACAT
CAGAAAGAACCTCCATTTCTTTGGATGGGGTATGAACTCCATCCTGACAAATGGACAGTA
CA
>MY14000058
CCTCAAATCACTCTTTGGCAACGACCCCTCGTCACAATAAAGATAGGGGGGCAATTAAAG
GAAGCTCTATTAGATACAGGAGCAGATGATACAGTATTAGAAGACATAAATTTGCCAGGG
AGATGGAAACCAAAAATGATAGGGGGAATTGGAGGTTTTATCAAAGTAAAAGAGTATGAA
CAGATACCTATAGAAATCTGCGGACACAAAGCTATAGGTACAGTATTAGTAGGACCTACA
CCTGTCAACATAATTGGAAGAAATCTGTTGACTCAGCTTGGTTGCACTTTAAATTTTCCA
ATCAGTCCCATTGAAACTGTACCAGTAAAGTTAAAGCCAGGAATGGATGGCCCAAGGGTT
AAACAATGGCCTTTGACAGAAGAAAAAATAAAAGCATTAATGGCAATTTGTGATGAGATG
GAAAAGGAAGGAAAAATTACAAAAATCGGGCCTGAAAATCCATATAACACTCCAATATTT
GCTATAAAAAAGAAGGACAGTACTAAGTGGAGGAAATTAGTAGATTTCAGAGAACTCAAT
AAAAGAACTCAAGATTTTTGGGAAGTTCAATTAGGAATACCACACCCTGCAGGGTTAAAA
AAGAAAAAATCAGTGACAGTACTGGATGTGGGAGATGCATATTTTTCAGTTCCTCTATAT
GAAGACTTTAGGAAATATACTGCATTCACCATACCTAGTATAAACAATGAAACACCAGGA
ATTAGGTATCAGTACAATGTACTTCCACAGGGTTGGAAAGGATCACCAGCAATATTCCAA
AGTAGCATGACAAAAATCTTAGAGCCTTTTAGAAAACAAAATCCAGACATAGTTATCTAT
CAATACATGGATGATTTGTATGTAGGGTCTGACTTAGAGATAGGGCAGCATAGAACAAAA
ATAGAGGAACTGAGACAACATTTGTTGAGGTGGGGATTTACCACACCAGACAAGAAACAT
CAGAAAGAACCTCCATTTCTCTGGATGGGGTATGAACTCCACCCTGATAAATGGACAGTA
CA
>CQ13002504
CCTCAAATCACTCTTTGGCAACGACCCCTTGTTTCAATAAAGATAGGGGGGCAATTAAAG
GAAGCTCTATTAGATACAGGAGCAGATGATACAGTATTAGAAGAAATGAATTTGCCAGGG
AAATGGAAACCAAAAATGATAGGGGGAATTGGAGGTTTTATCAAAGTAAGACAGTATGAA
CAGGTACCCATAGAAATCTGTGGACATAAAGCTGTAGGTACAGTATTAATAGGACCTACA
CCTGTCAACATAATTGGAAGAAATCTGTTGACTCAGCTTGGTTGTACTTTAAATTTTCCA
ATCAGTCCTATTGAAACTGTACCAGTAAAACTAAAGCCAGGAATGGATGGCCCAAAGGTT
AGACAATGGCCATTGACAAAAGAAAAAATAGAAGCATTAACAGCAATTTGTGATGAAATG
GAAAAGGAAGGAAAAATTACAAAAATTGGGCCTGAAAATCCATACAACACTCCAATATTT
GCCATAAAAAAGAAAGACAGCACTAAGTGGAGAAAATTAGTAGATTTCAGGGAACTCAAT
AAAAGAACTCAAGATTTTTGGGAAGTTCAATTAGGAATACCACACCCAGCAGGATTAAAA
AGGAAAAAATCAGTGACAGTGCTAGATGTGGGGGATGCATATTTTTCAGTTCCTTTAGAT
AAAGATTTCAGGAAGTATACTGCATTCACCATACCTAGTACAAACAATGAAACACCAGGG
ATTAGGTATCAGTACAATGTACTTCCACAGGGATGGAAAGGATCACCAGCAATATTTCAA
AGTAGCATGACAAAAATCTTAGAGCCTTTTAGAAATAAAAATCCAGACATAGTCATCTAT
CAATACATGGATGACTTGTATGTAGGATCTGACTTAGAGATAGGGCAGCATAGAGCAAAA
ATAGAGGAACTGAGACAACATTTGTTGAGGTGGGGATTTACCACACCAGACAAGAAACAT
CAGAAAGAACCGCCATTTCTTTGGATGGGGTATGAACTCCATCCTGACAAGTGGACAGTA
CA
>MY14000061
CCTCAAATCACTCTTTGGCAACGACCCCTTGTTACCATAAAGATAGGGGGGCAATTAAAG
GAAGCTCTATTAGATACAGGAGCAGATGATACAGTATTAGAAGACATGAATTTGCCAGGG
AAATGGAAACCAAAAATGATAGGGGGAATTGGAGGTTTTATCAAAGTAAGACAGTATGAT
CAGATACCCATAGAGATCTGTGGACATAAAGCTATAGGTACAGTATTAATAGGACCTACA
CCTGTCAACATAATTGGAAGAAATCTGTTGACTCAGCTTGGTTGTACTTTAAATTTTCCA
ATCAGTCCTATTGAAACTGTACCAGTAAAACTAAAGCCAGGAATGGATGGCCCAAAGGTT
AAACAATGGCCATTGACAAAAGAGAAAATAGAAGCATTAACAGCAATTTGTGAGGAAATG
GAAAAGGAAGGAAAAATTACAAAAATTGGGCCTGAAAATCCATACAACACTCCAATATTT
GCCATAAAAAAGAAAGACAGTACTAAGTGGAGAAAATTAGTAGATTTCAGGGAACTCAAT
AAAAGAACTCAAGATTTTTGGGAAGTTCAATTAGGAATACCACACCCAGCAGGATTAAAA
AAGAAAAAATCAGTGACAGTGCTGGATGTGGGGGATGCATATTTTTCAGTTCCTTTATAT
GAAGACTTCAGGAAATATACTGCATTCACCATACCTAGTATAAACAATGAAACACCAGGG
ATTAGGTATCAGTACAATGTACTTCCACAGGGATGGAAAGGATCACCAGCAATATTTCAA
AGTAGCATGACAAAAATCTTAGAGCCTTTTAGAAAACAAAATCCAGACATAGTCATCTAT
CAATACATGGATGACTTGTATGTAGGATCTGACTTAGAGATAGGGCAGCATAGAACAAAA
ATAGAGGAACTGAGAGAACATTTGTTGAGGTGGGGATTTACCACACCAGACAAGAAACAT
CAGAAAGAACCTCCATTTCTTTGGATGGGGTATGAACTCCATCCTGACAAATGGACAGTA
CA
>CQ13002606
CCTCAGATCACTCTTTGGCAGCGACCCCTCGTCACAATAAAGATAGGGGGGCAATTAAAG
GAAGCTCTATTAGATACAGGAGCAGATGATACAGTATTAGAAGAAATGAATTTGCCAGGA
AGATGGAAACCAAAAATGATAGGGGGAATTGGAGGTTTTATCAAAGTAAGACAGTATGAT
CAGATACTCATAGAAATCTGCGGACATAAAGCTATAGGTACAGTATTAGTAGGACCTACA
CCTGTCAACATAATTGGAAGAAATCTGTTGACTCAGATTGGCTGCACTTTAAATTTTCCC
ATTAGTCCTATTGAGACTGTACCAGTAAAATTAAAGCCAGGAATGGATGGCCCAAAAGTT
AAACAATGGCCATTGACAGAAGAAAAAATAAAAGCATTAGTAGAAATTTGTACAGAAATG
GAAAAGGAAGGAAAAATTTCAAAAATTGGGCCTGAAAATCCATACAATACTCCAGTATTT
GCCATAAAGAAAAAAGACAGTACTAAATGGAGAAAATTAGTAGATTTCAGAGAACTTAAT
AAGAGAACTCAAGATTTCTGGGAAGTTCAATTAGGAATACCACATCCTGCAGGGTTAAAA
CAGAAAAAATCAGTAACAGTACTGGATGTGGGCGATGCATATTTTTCAGTTCCCTTAGAT
AAAGACTTCAGGAAGTATACTGCATTTACCATACCTAGTATAAACAATGAGACACCAGGG
ATTAGATATCAGTACAATGTGCTTCCACAGGGATGGAAAGGATCACCAGCAATATTCCAG
TGTAGCATGACAAAAATCTTAGAGCCTTTTAGAAAACAAAATCCAGACATAGTCATCTAT
CAATACATGGATGATTTGTATGTAGGATCTGACTTAGAAATAGGGCAGCATAGAACAAAA
ATAGAGGAACTGAGACAACATCTGTTGAGGTGGGGATTTACCACACCAGACAAAAAACAT
CAGAAAGAACCTCCATTCCTTTGGATGGGTTATGAACTCCATCCTGATAAATGGACAGTA
CA
>CQ13002639
CCTCAAATCACTCTTTGGCAACGACCCCTTGTTACCGTAAAGGTAGGGGGGCAATTAAAG
GAAGCTCTATTAGATACAGGAGCAGATGATACAGTATTAGAAGACATGAATTTGCCAGGG
AAATGGAAACCAAAAATGATAGGGGGAATTGGAGGTTTTATCAAAGTAAGACAGTATGAA
CAAATACCCATAGAAATCTGTGGACATAAAGCTATAGGTACAGTGTTAGTAGGACCTACA
CCTGTCAACATAATTGGAAGAAATCTGTTGACTCAGATTGGTTGTACTTTAAATTTTCCA
ATCAGTCCTATTGAAACTGTACCAGTAAAATTAAAGCCAGGAATGGATGGCCCAAAGGTT
AAACAATGGCCATTGACAAAAGAGAAAATAGAAGCATTAACAGCAATTTGTAAGGAAATG
GAAAAGGAAGGAAAAATTACAAAAATTGGGCCTGAAAATCCATACAACACTCCAATATTT
GCCATAAAAAAGAAAGACAGTACTAAGTGGAGAAAATTAGTAGATTTCAGGGAACTCAAT
AAAAGAACTCAAGATTTTTGGGAAGTTCAATTAGGAATACCACACCCAGCAGGATTAAAA
AAGAAAAAATCAGTAACAGTGCTGGATGTGGGGGATGCATATTTTTCAGTTCCTTTACAT
GAAGACTTCAGGAAATATACTGCATTCACTATACCTAGTATAAACAATGAAACACCAGGA
ATTAGGTATCAGTACAATGTACTTCCACAGGGATGGAAAGGATCACCAGCAATATTTCAA
AGTAGCATGACGAAAATCTTAGAGCCCTTTAGAAAACAAAATCCAGACATAGTCATCTAT
CAATACATGGATGATCTGTATGTAGGATCTGACTTAGAAATAGGGCAGCATAGAACAAAA
ATAGAGGAACTGAGACAACATTTGTTGAGGTGGGGGTTTACCACACCAGACAAGAAACAT
CAGAAAGAACCTCCATTTCTTTGGATGGGGTATGAACTCCATCCTGACAAATGGACAGTA
CA
>CQ13002884
CCTCAGATCACTCTTTGGCAGCGACCCCTCGTCACAATAAAGATAGGGGGGCAATTAAAG
GAAGCTCTATTAGATACAGGAGCAGATGATACAGTATTAGAAGAAATGAATTTGCCAGGA
AGATGGAAACCAAAAATGATAGGGGGAATTGGAGGTTTTATCAAAGTAAGACAGTATGAT
CAGATACTCATAGAAATCTGCGGACATAAAGCTATAGGTACAGTATTAGTAGGACCTACA
CCTGTCAACATAATTGGAAGAAATCTGTTGACTCAGATTGGCTGCACTTTAAATTTTCCC
ATTAGTCCTATTGAGACTGTACCAGTAAAATTAAAGCCAGGAATGGATGGCCCAAAAGTT
AAACAATGGCCATTGACAGAAGAAAAAATAAAAGCATTAGTAGAAATTTGTACAGAAATG
GAAAAGGAAGGAAAAATTTCAAAAATTGGGCCTGAAAATCCATACAATACTCCAGTATTT
GCCATAAAGAAAAAAGACAGTACTAAATGGAGAAAATTAGTAGATTTCAGAGAACTTAAT
AAGAGAACTCAAGATTTCTGGGAAGTTCAATTAGGAATACCACATCCTGCAGGGTTAAAA
AAGAAAAAATCAGTAACAGTACTGGATGTGGGGGATGCATATTTTTCAGTTCCCTTATAT
AAAGACTTCAGGAAGTATACTGCATTTACCATACCTAGTATAAACAATGAGACACCAGGG
ATTAGATATCAGTACAATGTGCTTCCACAGGGATGGAAAGGATCACCAGCAATATTCCAA
TGTAGCATGACAAAAATCTTAGAGCCTTTTAGAAAACAAAATCCAGACATAGTCATCTAT
CAATACATGGATGATTTGTATGTAGGATCTGACTTAGAAATAGGGCAGCATAGAACAAAA
ATAGAGGAACTGAGACAACATCTGTTGAGGTGGGGATTTACCACACCAGACAAAAAACAT
CAGAAAGAACCTCCATTCCTTTGGATGGGTTATGAACTCCATCCTGATAAATGGACAGTA
CA
>CQ13003222
CCTCAAATCACTCTTTGGCAACGACCCCTTGTCACAATAAAAGTAGAAGGACAGTTAAAA
GAAGCTCTATTAGATACAGGAGCAGATGATACAGTATTAGAAGATATAAATTTACCAGGA
AAATGGAAACCAAAAATGATAGGGGGAATTGGAGGTTTTATCAAAGTAAGGCAATATGAA
CAGATACTTATAGAAATTTGTGGAAAAAAGGCTATAGGTACAGTATTAGTAGGACCTACG
CCTGTCAACATAATTGGACGAAATATGTTGACCCAGCTTGGTTGTACTTTAAATTTCCCA
ATTAGCCCTATTGACACTGTACCAGTAAAATTAAAGCCAGGAATGGATGGACCAAAGGTT
AAACAGTGGCCATTGACAGAAGAAAAAATAAAAGCATTAACAGAAATTTGTAAAGAAATG
GAGGAGGAAGGAAAAATCTCAAAAATTGGGCCTGAAAATCCATACAATACTCCAGTATTT
GCTATAAAGAAAAAGGACAGCACCAAATGGAGGAAGTTAGTAGATTTCAGAGAGCTCAAT
AAAAGAACTCAGGATTTTTGGGAAGTTCAATTAGGAATACCTCACCCGGCAGGTTTAAAA
AAGAAAAAATCAGTAACAGTACTAGATGTGGGAGATGCATACTTTTCAGTCCCTTTAGAT
GAAAGCTTTAGAAAGTATACTGCATTCACCATACCTAGTACAAACAATGAGACACCAGGA
ATCAGATATCAGTATAATGTGCTGCCACAGGGATGGAAAGGATCACCGGCAATATTCCAG
AGTAGCATGACAAAAATCTTAGAGCCCTTTAGAATAAAAAACCCAGAAATAGTTATCTAC
CAGTACATGGATGACTTGTATGTAGGATCTGATTTAGAAATAGGGCAACACAGAATAAAA
ATAGAAGAGCTACGAGCTCATCTATTGAGCTGGGGATTTACTACACCAGATAAAAAGCAT
CAAAAGGAACCTCCATTCCTTTGGATGGGGTATGAACTCCATCCTGACAGATGGACAGTT
CA
>CQ13003228
CCTCAAATCACTCTTTGGCAACGACCCCTTGTCACAATAAAAATAGAAGGACAACTGAGA
GAAGCTCTATTAGATACAGGAGCAGATGATACAGTATTAGAAGATATAAATTTGTCAGGA
AAATGGAAACCAAAAATGATAGGGGGAATTGGAGGTTTTATCAAAGTAAGGGAATATGAT
CAGGTACTTATAGACATTTGTGGAAAAAAGGCTATAGGTACAGTATTAGTAGGACCTACA
CCTGTCAACATAATTGGACGAAATATGTTGACTCAGATAGGTTGTACTTTAAACTTCCCA
ATTAGCCCTATTGATACTGTACCAGTAACATTAAAGCCAGGAATGGATGGCCCAAAGGTT
AAACAATGGCCATTGACAAAAGAAAAAATAGAAGCATTAACAGCAATTTGTGATGAAATG
GAAAAGGAAGGAAAAATTACAAAAATTGGGCCTGAAAATCCATACAACACTCCAATATTT
GCCATAAAAAAGAAAGACAGTACTAAGTGGAGAAAATTAGTAGATTTCAGGGAACTCAAT
AAGAGAACTCAAGATTTTTGGGAAGTTCAATTAGGAATACCGCACCCAGCAGGATTAAAA
AAGAAAAAATCAGTAACAGTGCTAGATGTGGGGGATGCATATTTTTCAGTTCCTTTATAT
GAAGATTTCAGGAAATATACTGCATTCACCATACCTAGTATAAACAATGAAACACCAGGG
ATTAGGTATCAGTACAATGTGCTACCACAGGGATGGAAAGGATCTCCAGCAATATTCCAG
TGTAGCATGACAAAAATTTTAGAGCCTTTTAGAAAACAAAATCCAGACATAGTCATCTAT
CAATACATGGATGATTTGTATGTAGGATCTGACTTAGAGATAGGGCAGCATAGAACAAAG
ATAGATGAACTGAGACAACATTTGTTGAGGTGGGGATTTACCACACCAGACAAGAAACAT
CAGAAAGAACCTCCATTTCTTTGGATGGGGTATGAACTCCATCCTGACAAATGGACAGTA
CA
>CQ13003298
CCTCAAATCACTCTTTGGCAACGACCCCTTGTTACCATAAAGATAGGGGGGCAATTAAAG
GAAGCTCTATTAGATACAGGAGCAGATGATACAGTATTAGAAGACATGAATTTGCCAGGG
AAATGGAAACCAAAAATGATAGGGGGAATTGGAGGTTTTATCAAAGTAAAACAGTATGAA
CAGATACCCATAGAAATCTGTGGACATAAAGCTATAGGTACAGTATTAGTAGGACCTACA
CCTGTCAACATAATTGGAAGAAATCTGTTGACTCAGCTTGGTTGTACTCTAAATTTTCCA
ATCAGTCCTATTGAAACTGTACCAGTAAAACTAAAGCCAGGAATGGATGGGCCAAAGGTT
AAACAATGGCCATTAACAAAAGAGAAAATAGAAGCATTAACAGCAATTTGTGATGAAATG
GAAAAGGAAGGAAAAATTACAAAAATTGGGCCTGAAAATCCATACAACACTCCAATATTT
GCCATCAAAAAGAAAGACAGTACTAAGTGGAGAAAATTAGTAGATTTCAGGGAACTCAAT
AAAAGAACTCAAGATTTTTGGGAAGTTCAATTAGGAATACCACACCCAGCAGGATTAAAA
AAGAAAAAATCAGTGACAGTACTGGATGTGGGAGATGCATATTTTTCAGTCCCTTTATAT
GAAGATTTCAGGAAGTATACTGCATTCACCATACCTAGTATAAACAATGAAACACCAGGG
ATTAGGTATCAGTACAATGTACTTCCACAAGGATGGAAAGGATCACCAGCAATATTTCAA
AGTAGCATGACAAAAATCTTAGAGCCTTTTAGAGCACAAAATCCAGACATAGTCATCTAT
CAATACATGGATGATTTGTATGTAGGATCTGACTTAGAAATAGGGCAGCATAGAACAAAA
ATAGAGGAACTGAGACAACATTTGTTGAGGTGGGGATTTACCACACCAGACAAGAAACAC
CAGAAAGAACCTCCATTTCTTTGGATGGGGTATGAACTCCATCCTGACAAATGGACAGTA
CA
>WS12000333
CCTCAAATCACTCTTTGGCAACGACCCCTCGTCCCAATAAAGATAGGGGGGCATTTAAAG
GAAGCTCTATTAGATACAGGAGCAGATGATACAGTGTTAGAAGACATGAATTTGCCAGGG
AAATGGAAACCAAAAATGATAGGGGGAATTGGAGGTTTTATCAAAGTAAGACAGTATGAA
GAGATACCCATAGAAATCTGCGGACACAAAGCTATGGGTACAGTATTAGTGGGGCCTACA
CCTGTCAACATAATTGGAAGAAATCTGTTGACTCAGCTTGGTTGCACTTTAAATTTTCCA
ATCAGTCCCATTGAAACTATACCAGTAAAATTAAAGCCAGGAATGGATGGCCCAAAGGTT
AAACAATGGCCATTGACAGAAGAAAAAATAAAAGCATTAACAGAAATTTGTGATGAAATG
GAAAAGGAAGGAAAAATTACAAAAATTGGGCCTGAAAATCCATATAACACTCCAATATTT
GCCATAAAAAAGAAGGACAGTACTAAGTGGAGAAAATTAGTAGATTTCAGGGAACTCAAT
AAAAGAACACAAGATTTTTGGGAAGTTCAATTAGGAATACCACACCCAGCAGGGTTAAAA
AAGAAAAAATCAGTGACAGTACTGGATGTGGGGGATGCATATTTTTCAGTTCCTTTATAT
GAAGAATTCAGGAAGTATACTGCATTCACCATACCTAGTACAAACAATGAAACACCAGGG
ATTAGGTATCAGTATAATGTACTTCCACAGGGATGGAAAGGATCACCAGCAATATTCCAA
AGTAGCATGACAAAAATTTTAGAGCCTTTTAGAAAACAAAATCCAGAAATAGTTATCTAT
CAATATATGGATGATTTGTATGTAGGATCTGACTTAGAGATAGGGCAGCATAGAACAAAA
ATAGAGGAACTGAGACAACATTTGTTGAGGTGGGGGTTTACCACACCAGACAAGAAACAT
CAGAAAGAACCTCCATTTCTGTGGATGGGGTATGAACTCCATCCTGACAAATGGACAGTA
CA
>WS12000334
CCTCAAATCACTCTTTGGCAACGACCCCTTGTTCCAGTAAAGATAGGGGGGCAATTAAAG
GAAGCTCTATTAGATACAGGAGCAGATGATACAGTATTAGAAGTACAGAAACAGGCAGGA
CCATGGACATATAAAATTATAGGGGGAATCGGAGGTTTTATCAAAGTAAGACAGTATGAA
CAGATACCCATAGAAATCTGTGGACATAAAGCTATAGGTACAGTATTAGTAGGACCTACA
CCTGTCAACATAATTGGAAGAAATCTGTTGACTCAGATTGGTTGTACCTTAAATTTTCCA
ATTAGTCCTATTGAAACTGTACCAGTAAAACTAAAGCCAGGAATGGATGGGCCAAAGGTT
AAACAATGGCCATTGACAGAAGAAAAAATAAAAGCATTAACAGAAATTTGTAAAGAAATG
GAAGAGGAAGGAAAAATCTCAAAAATTGGGCCTGAAAATCCATACAATACTCCAATATTT
GCTATAAAGAAAAAAGACAGCACCAAATGGAGGAAATTAGTAGACTTCAGAGAGCTCAAT
AAAAGAACTCAGGACTTTTGGGAAGTTCAGTTAGGAATACCGCATCCAGCAGGTTTAAAA
AAGAAAAAATCAGTAACCGTACTAGATGTAGGAGATGCATATTTTTCAGTTCCTTTAGAT
GAAAGCTTTAGAAAGTATACTGCATTCACCATACCTAGTAGAAACAATGAGACACCAGGA
ATTAGATATCAATACAATGTGCTTCCACAGGGATGGAAAGGATCACCAGCAATATTCCAA
AGTAGCATGACAAAAATCTTAGAGCCTTTTAGAAAACAAAATCCAGACATAGAAATCTAT
CAATACATGGATGATTTGTATGTAGGATCTGACTTAGAAATAGGGCAGCATAGAACAAAA
ATAGAGGAGCTGAGACAACATTTGTTGAAGTGGGGACTTACCACACCAGACAAGAAACAT
CAGAAAGAACCCCCATTCCTTTGGATGGGTTATGAACTCCATCCTGATAAATGGACAGTA
CA
>WS12001503
CCTCAAATCACTCTTTGGCAACGACCCCTTGTCACAATAAAAATAGAAGGACAGCTAAAA
GAAGCTCTATTAGATACAGGAGCAGATGATACAGTATTAGAAGATATAAATTTGCCAGGA
AAATGGAAGCCAAAAATGATAGGGGGAATTGGAGGTTTTATCAAGGTCAAGCAATATGAT
CAGATACTTATAGAAATTTGTGGAAAAAGGGCTATAGGTACAGTGCTAGTAGGACCTACA
CCTGTCAACATAATTGGACGAAATATGTTGACTCAGATTGGTTGTACTTTAAATTTCCCA
ATTAGTCCTATTGACACTGTACCAGTAAAATTAAAGCCAGGAATGGATGGGCCAAAGGTT
AAACAATGGCCATTGACAGAAGAAAAAATAAAAGCATTAACAGAAATTTGTAAAGAAATG
GAAGAGGAAGGAAAAATCTCAAAAATTGGGCCTGAAAATCCATACAATACGCCAGTATTT
GCTATAAAGAAAAAAGACAGCACCAAATGGAGGAAATTAGTAGACTTCAGAGAGCTCAAT
AAAAGAACTCAGGACTTTTGGGAAGTTCAGTTAGGAATACCACATCCAGCAGGTTTAAAA
AAGAAAAAATCAGTAACAGTACTAGATGTGGGAGATGCATATTTTTCAGTTCCTTTAGAT
GAAAGCTTTAGAAAGTATACTGCATTCACCATACCTAGTAGAAACAATGAGACACCAGGA
ATTAGATATCAGTACAATGTGCTTCCACAGGGATGGAAAGGATCACCAGCAATATTCCAA
AGTAGCATGACAAAAATCTTAGAGCCTTTTAGAAAACAAAATCCAGACATAGAAATCTAT
CAATACATGGATGATTTGTATGTAGGATCTGACTTAGAAATAGGGCAGCATAGAACAAAA
GTAGAGGAGCTGAGACAACATTTGTTGAAGTGGGGACTTACCACACCAGACAAGAAACAC
CAGAAAGAACCCCCATTCCTTTGGATGGGTTATGAACTCCATCCTGATAAATGGACAGTA
CA
